# Supplementary material for: An 18-Porphyrin Nanoring at the Size Limit for Global Aromaticity
Source: J Am Chem Soc. 2025 Aug 28;147(36):32840–50. doi: 10.1021/jacs.5c09149 (PMC12426941; doi:10.1021/jacs.5c09149)
Supplement: Supplementary file 2 [file ja5c09149_si_002.zip]

Archive with 44 entries (40 files):
- c-P18 ms xyz coordinates/
- c-P18 ms xyz coordinates/.DS_Store
- __MACOSX/c-P18 ms xyz coordinates/._.DS_Store
- c-P18 ms xyz coordinates/template complexes xyz/
- c-P18 ms xyz coordinates/xyz with CF3 Biot-Savart/
- c-P18 ms xyz coordinates/list of files.pdf
- __MACOSX/c-P18 ms xyz coordinates/._list of files.pdf
- c-P18 ms xyz coordinates/~$st of files.docx
- __MACOSX/c-P18 ms xyz coordinates/._~$st of files.docx
- c-P18 ms xyz coordinates/c-P18 B3LYP xyz for NICS/
- c-P18 ms xyz coordinates/template complexes xyz/T3b_l-P3_DFT.xyz
- __MACOSX/c-P18 ms xyz coordinates/template complexes xyz/._T3b_l-P3_DFT.xyz
- c-P18 ms xyz coordinates/template complexes xyz/T3a_lP3_DFT.xyz
- __MACOSX/c-P18 ms xyz coordinates/template complexes xyz/._T3a_lP3_DFT.xyz
- c-P18 ms xyz coordinates/template complexes xyz/T18b_c-P18_PM7.xyz
- __MACOSX/c-P18 ms xyz coordinates/template complexes xyz/._T18b_c-P18_PM7.xyz
- c-P18 ms xyz coordinates/template complexes xyz/T18a_c-P18_PM7.xyz
- __MACOSX/c-P18 ms xyz coordinates/template complexes xyz/._T18a_c-P18_PM7.xyz
- c-P18 ms xyz coordinates/xyz with CF3 Biot-Savart/T18b_c-P18.xyz
- __MACOSX/c-P18 ms xyz coordinates/xyz with CF3 Biot-Savart/._T18b_c-P18.xyz
- c-P18 ms xyz coordinates/xyz with CF3 Biot-Savart/T18a_c-P18.xyz
- __MACOSX/c-P18 ms xyz coordinates/xyz with CF3 Biot-Savart/._T18a_c-P18.xyz
- c-P18 ms xyz coordinates/c-P18 B3LYP xyz for NICS/c-P18 plus18.xyz
- __MACOSX/c-P18 ms xyz coordinates/c-P18 B3LYP xyz for NICS/._c-P18 plus18.xyz
- c-P18 ms xyz coordinates/c-P18 B3LYP xyz for NICS/c-P18 neutral.xyz
- __MACOSX/c-P18 ms xyz coordinates/c-P18 B3LYP xyz for NICS/._c-P18 neutral.xyz
- c-P18 ms xyz coordinates/c-P18 B3LYP xyz for NICS/.DS_Store
- __MACOSX/c-P18 ms xyz coordinates/c-P18 B3LYP xyz for NICS/._.DS_Store
- c-P18 ms xyz coordinates/c-P18 B3LYP xyz for NICS/c-P18 plus2.xyz
- __MACOSX/c-P18 ms xyz coordinates/c-P18 B3LYP xyz for NICS/._c-P18 plus2.xyz
- c-P18 ms xyz coordinates/c-P18 B3LYP xyz for NICS/c-P18 plus4.xyz
- __MACOSX/c-P18 ms xyz coordinates/c-P18 B3LYP xyz for NICS/._c-P18 plus4.xyz
- c-P18 ms xyz coordinates/c-P18 B3LYP xyz for NICS/c-P18 plus6.xyz
- __MACOSX/c-P18 ms xyz coordinates/c-P18 B3LYP xyz for NICS/._c-P18 plus6.xyz
- c-P18 ms xyz coordinates/c-P18 B3LYP xyz for NICS/c-P18 plus8.xyz
- __MACOSX/c-P18 ms xyz coordinates/c-P18 B3LYP xyz for NICS/._c-P18 plus8.xyz
- c-P18 ms xyz coordinates/c-P18 B3LYP xyz for NICS/c-P18 plus10.xyz
- __MACOSX/c-P18 ms xyz coordinates/c-P18 B3LYP xyz for NICS/._c-P18 plus10.xyz
- c-P18 ms xyz coordinates/c-P18 B3LYP xyz for NICS/c-P18 plus12.xyz
- __MACOSX/c-P18 ms xyz coordinates/c-P18 B3LYP xyz for NICS/._c-P18 plus12.xyz
- c-P18 ms xyz coordinates/c-P18 B3LYP xyz for NICS/c-P18 plus16.xyz
- __MACOSX/c-P18 ms xyz coordinates/c-P18 B3LYP xyz for NICS/._c-P18 plus16.xyz
- c-P18 ms xyz coordinates/c-P18 B3LYP xyz for NICS/c-P18 plus14.xyz
- __MACOSX/c-P18 ms xyz coordinates/c-P18 B3LYP xyz for NICS/._c-P18 plus14.xyz
