# Supplementary material for: An 18-Porphyrin Nanoring at the Size Limit for Global Aromaticity
Source: J Am Chem Soc. 2025 Aug 28;147(36):32840–50. doi: 10.1021/jacs.5c09149 (PMC12426941; doi:10.1021/jacs.5c09149)
Supplement: Supplementary file 2 [file ja5c09149_si_002.zip › c-P18 ms xyz coordinates/template complexes xyz/T3b_l-P3_DFT.xyz]

188
T3b_lP3_DFT B3LYP/6-31g(d)
C        -14.89180        1.13610        1.19270
C        -15.61620        1.24670        2.44030
H        -16.51010        1.83950        2.59030
C        -14.96730        0.45660        3.34250
H        -15.22360        0.27360        4.37870
C        -13.84410       -0.13270        2.64710
C        -12.92970       -1.02750        3.21310
C        -11.85600       -1.64660        2.57460
C        -10.93410       -2.56360        3.20450
H        -10.98910       -2.89290        4.23490
C        -10.02140       -2.92070        2.25610
H         -9.18560       -3.60030        2.35050
C        -10.39630       -2.23280        1.04040
C         -9.71290       -2.34970       -0.20070
C        -10.16530       -1.79710       -1.43000
C         -9.54140       -2.03180       -2.71530
H         -8.67240       -2.65420       -2.87780
C        -10.27490       -1.34490       -3.63490
H        -10.12180       -1.29030       -4.70570
C        -11.33360       -0.67720       -2.91060
C        -12.28010        0.16810       -3.48740
C        -13.30700        0.85650       -2.83140
C        -14.30290        1.68130       -3.47840
H        -14.36150        1.86640       -4.54400
C        -15.13450        2.13630       -2.49660
H        -16.00850        2.76760       -2.59970
C        -14.64920        1.58610       -1.25050
C        -15.26140        1.75210       -0.00560
N        -13.81780        0.29880        1.34870
N        -11.50470       -1.46610        1.25540
N        -11.24820       -0.98180       -1.57190
N        -13.53010        0.82700       -1.48020
Zn       -12.29700       -0.02260       -0.03130
H        -13.07650       -1.27320        4.26150
H        -12.21880        0.29990       -4.56450
C         -8.46890       -3.02300       -0.20320
C         -7.33610       -3.49340       -0.18990
C         -6.05340       -3.92640       -0.16670
C         -4.86800       -4.24070       -0.14060
C         -2.85440       -4.55250        1.17730
C         -3.56270       -4.64470        2.43350
H         -4.63880       -4.64860        2.53890
C         -2.61460       -4.75580        3.40870
H         -2.76470       -4.86550        4.47560
C         -1.33110       -4.71250        2.75040
C         -0.09660       -4.77120        3.39960
C          1.17120       -4.71860        2.81900
C          2.41530       -4.74880        3.55210
H          2.50350       -4.84770        4.62690
C          3.41590       -4.63450        2.63340
H          4.48420       -4.62580        2.80010
C          2.77890       -4.55440        1.33760
C          3.47280       -4.46400        0.10020
C          2.85470       -4.55260       -1.17740
C          3.56300       -4.64460       -2.43360
H          4.63910       -4.64860       -2.53900
C          2.61490       -4.75560       -3.40880
H          2.76490       -4.86520       -4.47580
C          1.33140       -4.71230       -2.75060
C          0.09690       -4.77080       -3.39980
C         -1.17100       -4.71820       -2.81920
C         -2.41510       -4.74810       -3.55230
H         -2.50330       -4.84690       -4.62710
C         -3.41570       -4.63390       -2.63350
H         -4.48390       -4.62500       -2.80030
C         -2.77870       -4.55410       -1.33770
C         -3.47250       -4.46370       -0.10040
N         -1.50610       -4.58880        1.39220
N          1.42280       -4.60810        1.47270
N          1.50640       -4.58880       -1.39240
N         -1.42260       -4.60780       -1.47290
Zn         0.00010       -4.20430       -0.00000
H         -0.12660       -4.85960        4.48250
H          0.12680       -4.85900       -4.48270
C          4.86830       -4.24100        0.14060
C          6.05370       -3.92690        0.16660
C          7.33650       -3.49380        0.18990
C          8.46920       -3.02350        0.20320
C         10.16520       -1.79710        1.43010
C          9.54100       -2.03160        2.71540
H          8.67200       -2.65400        2.87780
C         10.27420       -1.34430        3.63490
H         10.12080       -1.28950        4.70570
C         11.33300       -0.67660        2.91070
C         12.27910        0.16910        3.48750
C         13.30600        0.85750        2.83160
C         14.30160        1.68270        3.47850
H         14.35980        1.86820        4.54410
C         15.13320        2.13770        2.49690
H         16.00710        2.76930        2.59990
C         14.64840        1.58710        1.25080
C         15.26090        1.75280        0.00590
C         14.89170        1.13640       -1.19230
C         15.61640        1.24680       -2.43970
H         16.51030        1.83970       -2.58960
C         14.96790        0.45630       -3.34180
H         15.22460        0.27290       -4.37790
C         13.84470       -0.13310       -2.64650
C         12.93060       -1.02830       -3.21250
C         11.85680       -1.64740       -2.57410
C         10.93530       -2.56480       -3.20400
H         10.99070       -2.89440       -4.23420
C         10.02240       -2.92170       -2.25570
H          9.18680       -3.60150       -2.35020
C         10.39680       -2.23340       -1.04010
C          9.71320       -2.35010        0.20080
N         11.24790       -0.98160        1.57200
N         13.52950        0.82770        1.48040
N         13.81800        0.29880       -1.34830
N         11.50510       -1.46650       -1.25500
Zn        12.29690       -0.02260        0.03140
H         12.21760        0.30110        4.56450
H         13.07780       -1.27430       -4.26080
C         -0.00020        9.43660       -0.00040
C         -1.20290        8.74110        0.05700
C          1.20260        8.74120       -0.05780
C         -1.21870        7.33210        0.05940
H         -2.14780        9.27330        0.09640
C          1.21850        7.33220       -0.05990
H          2.14750        9.27350       -0.09730
C         -0.00000        6.60900       -0.00020
C         -2.47530        6.65880        0.09530
C          2.47510        6.65890       -0.09570
C          0.00000        5.11840       -0.00010
C         -3.56180        6.11230        0.11790
C          3.56170        6.11250       -0.11830
C         -0.49190        4.39800        1.09850
C          0.49200        4.39800       -1.09870
C         -4.78950        5.39350        0.16050
C          4.78940        5.39360       -0.16070
C         -0.48930        3.00580        1.10030
H         -0.86310        4.93470        1.96620
C          0.48940        3.00580       -1.10060
H          0.86320        4.93460       -1.96650
C         -4.78190        4.00880        0.42550
C         -6.02750        6.02900       -0.06050
C          4.78160        4.00870       -0.42420
C          6.02750        6.02930        0.05890
C          0.00010        2.28220       -0.00010
H         -0.83870        2.47560        1.98170
H          0.83890        2.47560       -1.98190
C         -5.96980        3.29300        0.47400
H         -3.83200        3.50750        0.58210
C         -7.21170        5.30190       -0.02330
H         -6.04910        7.09590       -0.25910
C          5.96940        3.29280       -0.47260
H          3.83160        3.50710       -0.57970
C          7.21170        5.30220        0.02180
H          6.04920        7.09650        0.25630
C          0.00010        0.80020       -0.00010
C         -7.20660        3.92310        0.24830
H         -5.93910        2.22260        0.65440
H         -8.15630        5.81490       -0.18080
C          7.20640        3.92310       -0.24840
H          5.93860        2.22210       -0.65190
H          8.15640        5.81530        0.17810
C          1.01420        0.06160       -0.63050
C         -1.01400        0.06160        0.63030
C         -8.45930        3.13410        0.28360
C          8.45910        3.13400       -0.28370
C          0.97560       -1.32680       -0.60860
H          1.84560        0.56150       -1.11610
C         -0.97540       -1.32680        0.60840
H         -1.84540        0.56150        1.11590
C         -9.51030        3.36300       -0.61890
C         -8.63680        2.09310        1.20820
C          9.51080        3.36390        0.61780
C          8.63590        2.09200       -1.20730
N          0.00010       -2.02170       -0.00010
H          1.75050       -1.91730       -1.08720
H         -1.75020       -1.91740        1.08700
C        -10.63300        2.54360       -0.59030
H         -9.43630        4.14160       -1.37120
C         -9.79360        1.32630        1.17080
H         -7.88190        1.88260        1.95840
C         10.63350        2.54450        0.58920
H          9.43730        4.14340        1.36920
C          9.79270        1.32530       -1.16990
H          7.88040        1.88060       -1.95660
N        -10.77700        1.52850        0.27790
H        -11.44400        2.67740       -1.29990
H         -9.94440        0.50590        1.86450
N         10.77670        1.52840       -0.27800
H         11.44500        2.67910        1.29800
H          9.94300        0.50420       -1.86280
H         16.14310        2.38660       -0.02330
H        -16.14380        2.38570        0.02370
H         -0.00020       10.52260       -0.00050
