# Supplementary material for: An 18-Porphyrin Nanoring at the Size Limit for Global Aromaticity
Source: J Am Chem Soc. 2025 Aug 28;147(36):32840–50. doi: 10.1021/jacs.5c09149 (PMC12426941; doi:10.1021/jacs.5c09149)
Supplement: Supplementary file 2 [file ja5c09149_si_002.zip › c-P18 ms xyz coordinates/template complexes xyz/T3a_lP3_DFT.xyz]

192
T3a_lP3_DFT B3LYP/6-31g(d) Energy: -6636784.7404952
C          0.00003        9.90376        0.00005
C          1.20284        9.20840        0.05578
C         -1.20278        9.20839       -0.05570
C          1.21940        7.79909        0.05473
H          2.14772        9.74082        0.09190
C         -1.21934        7.79908       -0.05469
H         -2.14767        9.74081       -0.09182
C          0.00003        7.07639        0.00002
C          2.47982        7.13223        0.07662
C         -2.47976        7.13222       -0.07661
C          0.00003        5.58875        0.00001
C          3.57707        6.60599        0.08498
C         -3.57701        6.60598       -0.08502
C         -0.56372        4.86967       -1.06449
C          0.56378        4.86967        1.06451
C          4.84934        5.97049        0.09971
C         -4.84928        5.97049       -0.09980
C         -0.56196        3.47853       -1.06599
H         -0.99114        5.40632       -1.90562
C          0.56199        3.47853        1.06603
H          0.99120        5.40632        1.90564
C          6.03073        6.73171        0.22359
C          4.95770        4.56735       -0.00792
C         -6.03066        6.73169       -0.22379
C         -4.95764        4.56735        0.00791
C          0.00001        2.75688        0.00002
H         -0.97116        2.94763       -1.92065
H          0.97118        2.94763        1.92069
C          7.27135        6.11372        0.24056
H          5.95877        7.81155        0.30645
C          6.19955        3.94838        0.00836
H          4.05346        3.97477       -0.10435
C         -7.27128        6.11370       -0.24079
H         -5.95870        7.81153       -0.30673
C         -6.19949        3.94838       -0.00838
H         -4.05340        3.97478        0.10444
C         -0.00002        1.27685        0.00004
C          7.37974        4.71061        0.13346
H          8.17442        6.70815        0.33676
H          6.27176        2.86868       -0.07620
C         -7.37967        4.71059       -0.13359
H         -8.17435        6.70812       -0.33708
H         -6.27170        2.86868        0.07625
C          1.05332        0.53998        0.56414
C         -1.05339        0.54001       -0.56405
C          8.66202        4.09498        0.15354
C         -8.66196        4.09496       -0.15368
C          1.01297       -0.84773        0.54513
H          1.91399        1.04064        0.99479
C         -1.01307       -0.84770       -0.54504
H         -1.91404        1.04069       -0.99470
C          9.77611        3.60623        0.17540
C         -9.77604        3.60622       -0.17553
N         -0.00006       -1.54124        0.00004
H          1.81620       -1.43801        0.97426
H         -1.81631       -1.43796       -0.97418
C         11.10858        3.11217        0.20894
C        -11.10851        3.11216       -0.20904
C         12.19871        3.99293        0.35016
C         11.39593        1.73786        0.10288
C        -12.19864        3.99291       -0.35031
C        -11.39587        1.73786       -0.10290
C         13.48960        3.48167        0.37863
H         12.01606        5.05955        0.43457
H         10.59629        1.01254       -0.01006
N         12.64218        1.25308        0.13157
C        -13.48953        3.48166       -0.37875
H        -12.01599        5.05953       -0.43478
H        -10.59623        1.01255        0.01009
N        -12.64212        1.25308       -0.13156
C         13.67188        2.10592        0.26656
H         14.34847        4.13609        0.48598
C        -13.67181        2.10591       -0.26660
H        -14.34841        4.13607       -0.48613
H         14.66050        1.66014        0.28413
H        -14.66044        1.66013       -0.28416
H          0.00002       10.98984        0.00006
Zn        -0.00006       -3.70959       -0.00007
N          1.47050       -4.09103        1.42931
N          1.45989       -4.10784       -1.43571
N         -1.45995       -4.10812        1.43548
N         -1.47055       -4.09091       -1.42954
C          2.82285       -4.03512        1.24975
C          1.26132       -4.22141        2.78157
C          2.81103       -4.03479       -1.26691
C          1.24249       -4.22587       -2.78711
C         -2.81110       -4.03510        1.26669
C         -1.24254       -4.22632        2.78687
C         -2.82290       -4.03507       -1.24997
C         -1.26137       -4.22110       -2.78182
C          3.47161       -3.93181       -0.01189
C          3.49962       -4.12434        2.52366
C          0.01050       -4.28710        3.39851
C          2.52793       -4.25350        3.47297
C          3.48093       -4.11099       -2.54638
C         -0.01055       -4.28664       -3.39876
C          2.50489       -4.24380       -3.48893
C         -3.47167       -3.93196        0.01168
C         -3.48099       -4.11150        2.54615
C         -2.50494       -4.24440        3.48868
C         -3.49967       -4.12417       -2.52389
C         -2.52798       -4.25315       -3.47321
C          4.86454       -3.69235       -0.01751
H          4.57254       -4.11434        2.65736
H          0.01297       -4.37954        4.48150
H          2.65157       -4.36571        4.54304
H          4.55270       -4.08825       -2.68709
H         -0.01301       -4.37894       -4.48176
H          2.62111       -4.34563       -4.56084
C         -4.86460       -3.69253        0.01734
H         -4.55276       -4.08883        2.68687
H         -2.62116       -4.34637        4.56058
H         -4.57260       -4.11419       -2.65758
H         -2.65162       -4.36524       -4.54330
C          6.05328       -3.39064       -0.02140
C         -6.05334       -3.39081        0.02126
C          7.35562       -3.02037       -0.02803
C         -7.35567       -3.02052        0.02795
C          8.52693       -2.65789       -0.03570
C         -8.52697       -2.65801        0.03566
C          9.87326       -2.22465       -0.04772
C         -9.87329       -2.22474        0.04773
C         10.45810       -1.92771       -1.30908
C         10.54973       -2.13850        1.19951
C        -10.54982       -2.13862       -1.19947
C        -10.45806       -1.92773        1.30911
N         11.73787       -1.49357       -1.49853
C          9.78385       -2.06730       -2.58158
N         11.84282       -1.73677        1.36598
C          9.96676       -2.49085        2.47609
N        -11.84292       -1.73684       -1.36588
C         -9.96694       -2.49105       -2.47606
N        -11.73781       -1.49354        1.49862
C         -9.78376       -2.06733        2.58158
C         11.90826       -1.36300       -2.85821
Zn        13.10467       -0.88110       -0.05228
C         10.68409       -1.71337       -3.54113
H          8.76475       -2.40508       -2.70826
C         12.11015       -1.83163        2.71285
C         10.93534       -2.29654        3.41420
H          8.95701       -2.85036        2.61714
C        -12.11032       -1.83174       -2.71273
Zn       -13.10466       -0.88106        0.05240
C        -10.93556       -2.29673       -3.41413
H         -8.95721       -2.85060       -2.61715
C        -11.90812       -1.36293        2.85830
C        -10.68394       -1.71333        3.54117
H         -8.76467       -2.40516        2.70822
C         13.09360       -0.99696       -3.49371
N         14.56633       -0.77098       -1.54459
N         14.66950       -1.00785        1.33076
H         10.54634       -1.70526       -4.61530
C         13.33941       -1.56840        3.31467
H         10.87469       -2.46716        4.48195
C        -13.33960       -1.56850       -3.31450
N        -14.66957       -1.00780       -1.33054
N        -14.56623       -0.77082        1.54479
H        -10.87497       -2.46739       -4.48188
C        -13.09341       -0.99682        3.49385
H        -10.54613       -1.70520        4.61534
C         14.33111       -0.74431       -2.89210
H         13.06197       -0.94150       -4.57862
C         15.90506       -0.52687       -1.37663
C         15.99555       -0.73542        1.10966
C         14.53214       -1.21041        2.67705
H         13.38560       -1.69517        4.39304
C        -14.53228       -1.21043       -2.67683
H        -13.38585       -1.69530       -4.39286
C        -15.99558       -0.73530       -1.10938
C        -14.33094       -0.74412        2.89229
C        -15.90496       -0.52666        1.37689
H        -13.06173       -0.94133        4.57875
C         15.55779       -0.46143       -3.60457
C         16.56509       -0.49782       -0.14476
C         16.53584       -0.32791       -2.66347
C         16.71837       -0.75343        2.36270
C         15.80905       -1.04690        3.33617
C        -15.80921       -1.04688       -3.33589
C        -16.71848       -0.75334       -2.36238
C        -16.56505       -0.49762        0.14506
C        -15.55757       -0.46117        3.60481
C        -16.53566       -0.32764        2.66375
H         15.65102       -0.39317       -4.68147
H         17.63257       -0.29512       -0.16662
H         17.58942       -0.12838       -2.81625
H         17.78200       -0.57939        2.47048
H         15.98021       -1.16130        4.39950
H        -15.98043       -1.16131       -4.39921
H        -17.78210       -0.57925       -2.47012
H        -17.63252       -0.29488        0.16696
H        -15.65074       -0.39288        4.68171
H        -17.58923       -0.12805        2.81659
