# Supplementary material for: An 18-Porphyrin Nanoring at the Size Limit for Global Aromaticity
Source: J Am Chem Soc. 2025 Aug 28;147(36):32840–50. doi: 10.1021/jacs.5c09149 (PMC12426941; doi:10.1021/jacs.5c09149)
Supplement: Supplementary file 2 [file ja5c09149_si_002.zip › c-P18 ms xyz coordinates/template complexes xyz/T18b_c-P18_PM7.xyz]

1368
T18b_cP18_PM7
C          0.83500       36.89500       -1.25200
C          0.16000       36.73000       -2.53000
H         -0.91600       36.53800       -2.65800
C          1.11300       36.86800       -3.50300
H          0.98500       36.80900       -4.59000
C          2.36200       37.10900       -2.82600
C          3.57900       37.27000       -3.48900
C          4.82900       37.45500       -2.89800
C          6.06200       37.51200       -3.64500
H          6.14000       37.44300       -4.73600
C          7.06700       37.65200       -2.72600
H          8.14800       37.72900       -2.91500
C          6.44000       37.69200       -1.41400
C          7.16200       37.83800       -0.19300
C          6.48600       37.87500        1.06200
C          7.15900       38.05100        2.34000
H          8.24400       38.17400        2.47400
C          6.19000       38.03300        3.30700
H          6.30800       38.13300        4.39300
C          4.93400       37.84100        2.62500
C          3.71200       37.72700        3.28400
C          2.47400       37.47100        2.69800
C          1.25400       37.31900        3.45100
H          1.17200       37.40400        4.54000
C          0.26400       37.05500        2.54300
H         -0.80500       36.88300        2.73900
C          0.88600       37.05500        1.22800
C          0.17300       36.83700        0.01100
N          2.18100       37.12700       -1.46600
N          5.07200       37.57000       -1.55100
N          5.12700       37.75600        1.26900
N          2.23800       37.31100        1.35600
Zn         3.68800       37.19900       -0.07900
H          3.54600       37.22700       -4.57400
H          3.72100       37.83100        4.36500
C          8.58800       37.89900       -0.22300
C          9.78900       37.87600       -0.22700
C         11.15000       37.80100       -0.21400
C         12.34700       37.68800       -0.18700
C         14.51800       37.49300       -1.32700
C         14.01500       38.00100       -2.58800
H         13.01400       38.42200       -2.72600
C         15.01600       37.83700       -3.50900
H         15.01300       38.08600       -4.57300
C         16.11500       37.22100       -2.80400
C         17.29800       36.81400       -3.42300
C         18.34600       36.13100       -2.80300
C         19.44400       35.53700       -3.52900
H         19.57800       35.58200       -4.61300
C         20.22600       34.91500       -2.59300
H         21.15200       34.35000       -2.73700
C         19.61400       35.16200       -1.30300
C         20.15200       34.70100       -0.07400
C         19.54900       35.02700        1.16700
C         20.14700       34.73200        2.45400
H         21.12900       34.26800        2.58200
C         19.25100       35.13600        3.40900
H         19.33300       35.06800        4.49700
C         18.11100       35.66000        2.69300
C         16.93600       36.08100        3.31600
C         15.77900       36.50400        2.66200
C         14.53100       36.74800        3.34400
H         14.37300       36.64800        4.42000
C         13.63000       37.10300        2.37500
H         12.57400       37.37000        2.48200
C         14.34600       37.09700        1.11400
C         13.75800       37.44900       -0.13000
N         15.80500       37.04500       -1.48100
N         18.47100       35.90300       -1.45600
N         18.32400       35.61200        1.34100
N         15.65100       36.72400        1.31600
Zn        16.96600       36.08700       -0.10000
H         17.37900       36.99600       -4.48700
H         16.87500       35.96900        4.39100
C         21.25700       33.79000       -0.09100
C         22.11100       32.94200       -0.10100
C         23.02300       31.93100       -0.11100
C         23.78400       31.00000       -0.11500
C         24.96200       29.22100       -1.35100
C         24.61600       29.76700       -2.65300
H         24.05100       30.69600       -2.82300
C         25.12700       28.91000       -3.59100
H         25.06600       28.98400       -4.68300
C         25.77300       27.84400       -2.86700
C         26.38200       26.75200       -3.48500
C         26.96200       25.65300       -2.85000
C         27.52100       24.52800       -3.55800
H         27.56300       24.42700       -4.64900
C         27.96800       23.65100       -2.60600
H         28.46100       22.68000       -2.76100
C         27.68100       24.24800       -1.31100
C         28.01800       23.64300       -0.06400
C         27.74400       24.30300        1.17100
C         28.10100       23.76300        2.47400
H         28.60800       22.80200        2.64400
C         27.69600       24.67700        3.40900
H         27.79100       24.62300        4.50000
C         27.09400       25.76700        2.68300
C         26.52700       26.88200        3.30000
C         25.88200       27.94200        2.66600
C         25.23800       29.01800        3.37700
H         25.20900       29.12200        4.46800
C         24.68300       29.83600        2.43000
H         24.10600       30.76000        2.58800
C         25.00400       29.26000        1.13400
C         24.60400       29.83200       -0.11100
N         25.67400       28.04900       -1.51300
N         27.06500       25.47100       -1.49300
N         27.13300       25.53000        1.33200
N         25.74100       28.10300        1.31100
Zn        26.19100       26.66600       -0.08000
H         26.37600       26.74700       -4.57100
H         26.55600       26.91300        4.38500
C         28.69000       22.38400       -0.05200
C         29.32400       21.36200       -0.04500
C         30.08700       20.23200       -0.04300
C         30.79800       19.26100       -0.04800
C         32.13600       17.63700       -1.32000
C         31.64000       18.11300       -2.59700
H         30.89400       18.90400       -2.71200
C         32.28800       17.39700       -3.56900
H         32.18400       17.47000       -4.65400
C         33.16800       16.48700       -2.87700
C         33.98800       15.56700       -3.53200
C         34.81200       14.62400       -2.91500
C         35.56100       13.62900       -3.64300
H         35.58800       13.53200       -4.73200
C         36.18600       12.85900       -2.69900
H         36.84500       11.99800       -2.84300
C         35.82200       13.39900       -1.40300
C         36.27600       12.85900       -0.17100
C         35.91700       13.43400        1.07600
C         36.39700       12.94200        2.35300
H         37.07700       12.09300        2.46800
C         35.84300       13.73700        3.32100
H         35.96500       13.68000        4.40600
C         35.02700       14.70200        2.62600
C         34.26300       15.67000        3.27900
C         33.40200       16.57800        2.66300
C         32.60800       17.53500        3.39500
H         32.61000       17.65400        4.48100
C         31.88500       18.22500        2.45800
H         31.16800       19.03800        2.60700
C         32.24800       17.68400        1.16200
C         31.71900       18.16300       -0.06700
N         33.06400       16.64500       -1.51900
N         34.99200       14.47900       -1.56300
N         35.09200       14.51200        1.27100
N         33.17300       16.68200        1.31700
Zn        33.90100       15.42400       -0.11100
H         33.95700       15.57100       -4.61400
H         34.33300       15.71800        4.35800
C         37.08200       11.67400       -0.18500
C         37.69100       10.63600       -0.18500
C         38.32700        9.43000       -0.17800
C         38.82700        8.33700       -0.16500
C         39.51500        6.29300       -1.36200
C         39.53200        6.92800       -2.66900
H         39.37700        8.00100       -2.85500
C         39.77800        5.93900       -3.58600
H         39.85300        6.02700       -4.67600
C         39.88600        4.70700       -2.84500
C         40.04100        3.45600       -3.44500
C         39.99000        2.21800       -2.80300
C         39.91300        0.96000       -3.50500
H         39.93600        0.84500       -4.59500
C         39.77400       -0.01200       -2.55000
H         39.67400       -1.09700       -2.70000
C         39.79900        0.65700       -1.25900
C         39.70700       -0.01900       -0.00700
C         39.82800        0.69900        1.22000
C         39.88400        0.07000        2.53000
H         39.83600       -1.01300        2.71400
C         40.00400        1.07800        3.45000
H         40.06000        1.00000        4.54200
C         40.00400        2.31500        2.70800
C         40.00200        3.57500        3.30800
C         39.81200        4.79800        2.66400
C         39.58300        6.03700        3.36300
H         39.58000        6.15300        4.45300
C         39.34000        6.98900        2.40800
H         39.11100        8.05400        2.55500
C         39.45800        6.32800        1.11800
C         39.29800        6.99000       -0.13600
N         39.74800        4.93900       -1.50100
N         39.93400        2.01800       -1.44500
N         39.91800        2.06900        1.36100
N         39.75100        4.99100        1.30700
Zn        39.59900        3.48700       -0.06600
H         40.11700        3.44700       -4.52900
H         40.02700        3.60200        4.39400
C         39.43300       -1.42000        0.01800
C         39.11500       -2.58000        0.02500
C         38.70500       -3.88000        0.02600
C         38.30900       -5.01700        0.02100
C         37.52500       -6.97900       -1.24000
C         37.86600       -6.39300       -2.52100
H         38.33900       -5.41300       -2.64300
C         37.49300       -7.29200       -3.48400
H         37.58700       -7.20900       -4.57000
C         36.91900       -8.41500       -2.78300
C         36.37900       -9.52900       -3.42900
C         35.74600      -10.60600       -2.80500
C         35.13000      -11.69200       -3.53000
H         35.11200      -11.79400       -4.61800
C         34.59100      -12.52200       -2.58300
H         34.04000      -13.45600       -2.72400
C         34.88900      -11.94000       -1.28900
C         34.50500      -12.52800       -0.05600
C         34.85900      -11.94800        1.19100
C         34.52700      -12.53900        2.47300
H         33.97200      -13.47400        2.59300
C         35.03800      -11.71300        3.43800
H         34.98900      -11.81900        4.52500
C         35.67100      -10.62300        2.73700
C         36.27600       -9.54500        3.38400
C         36.82700       -8.42700        2.75900
C         37.34700       -7.29400        3.48400
H         37.38900       -7.20900        4.57300
C         37.74700       -6.38800        2.53800
H         38.19500       -5.40000        2.68000
C         37.47700       -6.98300        1.24300
C         37.76700       -6.34400        0.00800
N         36.95500       -8.21300       -1.42800
N         35.59600      -10.77600       -1.45300
N         35.56100      -10.78600        1.38100
N         36.92100       -8.22700        1.40700
Zn        36.04600       -9.39800       -0.02200
H         36.43000       -9.53900       -4.51000
H         36.28000       -9.55200        4.46600
C         33.78100      -13.76600       -0.06700
C         33.23000      -14.83600       -0.06900
C         32.64100      -16.06500       -0.06800
C         32.15500      -17.16500       -0.06700
C         31.40000      -19.15500       -1.31200
C         31.58900      -18.52800       -2.61000
H         31.93500      -17.49700       -2.77200
C         31.26800      -19.46500       -3.55500
H         31.29000      -19.36500       -4.64600
C         30.88200      -20.65600       -2.83900
C         30.46800      -21.83100       -3.46700
C         30.04900      -23.00600       -2.84100
C         29.55000      -24.15300       -3.55700
H         29.47200      -24.23200       -4.64800
C         29.19600      -25.07800       -2.61100
H         28.77000      -26.07900       -2.77300
C         29.49000      -24.49100       -1.31300
C         29.25300      -25.15000       -0.07100
C         29.55600      -24.51500        1.17000
C         29.34600      -25.13500        2.46900
H         28.94000      -26.14400        2.63200
C         29.74600      -24.22700        3.41300
H         29.73600      -24.33000        4.50500
C         30.19400      -23.06000        2.69500
C         30.65000      -21.90100        3.32100
C         31.03700      -20.71700        2.69500
C         31.48400      -19.54900        3.41100
H         31.57800      -19.47700        4.50100
C         31.75800      -18.59300        2.47000
H         32.12800      -17.57000        2.63300
C         31.47600      -19.18600        1.17200
C         31.65600      -18.50300       -0.06800
N         30.96500      -20.45600       -1.48400
N         30.01600      -23.22600       -1.48500
N         30.08100      -23.25000        1.34100
N         31.03600      -20.48500        1.34300
Zn        30.28900      -21.77200       -0.06100
H         30.46000      -21.82000       -4.55300
H         30.71300      -21.91600        4.40500
C         28.63600      -26.43700       -0.06700
C         28.03900      -27.48000       -0.06000
C         27.30300      -28.62700       -0.05000
C         26.59800      -29.60200       -0.04000
C         25.25900      -31.26500       -1.25700
C         25.93300      -31.02800       -2.51800
H         26.81000      -30.38400       -2.63500
C         25.26700      -31.75800       -3.46700
H         25.47300      -31.83500       -4.53700
C         24.18500      -32.42100       -2.77900
C         23.23900      -33.21900       -3.42500
C         22.11600      -33.79700       -2.83000
C         21.07700      -34.46400       -3.57700
H         21.07900      -34.61700       -4.66000
C         20.11900      -34.81800       -2.66400
H         19.16900      -35.33600       -2.83000
C         20.59600      -34.38500       -1.36600
C         19.86800      -34.55800       -0.16000
C         20.41100      -34.18500        1.09600
C         19.77100      -34.47300        2.36500
H         18.82100      -35.00600        2.46700
C         20.58000      -33.96000        3.34400
H         20.43300      -33.97000        4.42700
C         21.70100      -33.35800        2.66300
C         22.71600      -32.66700        3.32400
C         23.75300      -31.96400        2.71100
C         24.67300      -31.12200        3.43700
H         24.67500      -30.98100        4.52000
C         25.48400      -30.54400        2.49600
H         26.30400      -29.83300        2.63800
C         25.06600      -31.06200        1.20800
C         25.65700      -30.68000       -0.02600
N         24.20700      -32.12600       -1.44100
N         21.81700      -33.77500       -1.49200
N         21.59000      -33.52000        1.30600
N         24.01700      -31.93200        1.36700
Zn        22.76400      -32.63000       -0.09100
H         23.35600      -33.34300       -4.49400
H         22.64400      -32.58800        4.40100
C         18.52000      -35.04000       -0.21600
C         17.35900      -35.35300       -0.24100
C         16.02800      -35.64700       -0.25100
C         14.84400      -35.85700       -0.24500
C         12.69100      -35.99900       -1.43800
C         13.30600      -35.90100       -2.75200
H         14.38600      -35.82900       -2.94400
C         12.28800      -35.92200       -3.66800
H         12.35600      -35.86700       -4.76100
C         11.06100      -36.02400       -2.91900
C          9.79700      -36.04000       -3.51000
C          8.56900      -36.07200       -2.84800
C          7.29800      -36.02100       -3.52600
H          7.16400      -35.97400       -4.61300
C          6.33600      -36.04000       -2.55200
H          5.24400      -36.01600       -2.68100
C          7.02700      -36.10600       -1.27400
C          6.36400      -36.15600       -0.01200
C          7.10200      -36.25000        1.20500
C          6.48700      -36.33400        2.52100
H          5.40400      -36.33000        2.71600
C          7.50500      -36.42200        3.43200
H          7.43800      -36.49900        4.52300
C          8.73400      -36.38900        2.67800
C          9.99700      -36.42400        3.26600
C         11.22200      -36.33500        2.60600
C         12.48900      -36.29300        3.29000
H         12.62000      -36.34800        4.37700
C         13.45100      -36.16300        2.32400
H         14.54000      -36.09400        2.46000
C         12.76100      -36.13700        1.04300
C         13.42600      -36.01600       -0.21500
N         11.31800      -36.07400       -1.57200
N          8.39100      -36.12600       -1.48700
N          8.47600      -36.29100        1.33400
N         11.39900      -36.24500        1.24900
Zn         9.88400      -35.94100       -0.10000
H          9.77000      -36.00000       -4.59500
H         10.03500      -36.49400        4.34900
C          4.93700      -36.14400        0.03100
C          3.73700      -36.19800        0.05100
C          2.37800      -36.29900        0.06200
C          1.18100      -36.42200        0.06100
C         -0.89900      -36.72700       -1.21400
C         -0.22900      -36.56800       -2.49100
H          0.83900      -36.36200       -2.60400
C         -1.17900      -36.73400       -3.46300
H         -1.06100      -36.68900       -4.54900
C         -2.42100      -36.98500       -2.77200
C         -3.63700      -37.17800       -3.42800
C         -4.87600      -37.36000       -2.81000
C         -6.11900      -37.44600       -3.53900
H         -6.21600      -37.41000       -4.62700
C         -7.10400      -37.56100       -2.59500
H         -8.18500      -37.65000       -2.73800
C         -6.45200      -37.55400       -1.29900
C         -7.15200      -37.65600       -0.06900
C         -6.47400      -37.66900        1.17800
C         -7.14600      -37.81900        2.45400
H         -8.22800      -37.93800        2.56700
C         -6.17900      -37.78500        3.42200
H         -6.29300      -37.86300        4.50600
C         -4.92600      -37.60800        2.72800
C         -3.70000      -37.48200        3.38100
C         -2.47300      -37.23300        2.76700
C         -1.24200      -37.06400        3.50000
H         -1.14300      -37.12700        4.58600
C         -0.27300      -36.81500        2.56500
H          0.79600      -36.63300        2.71500
C         -0.92200      -36.84200        1.26800
C         -0.23400      -36.64700        0.03900
N         -2.23200      -36.98000       -1.41400
N         -5.09500      -37.43800       -1.45900
N         -5.12200      -37.55200        1.37300
N         -2.26100      -37.09800        1.42100
Zn        -3.71500      -37.02800       -0.00700
H         -3.61800      -37.15200       -4.51000
H         -3.69800      -37.56500        4.46000
C         -8.58400      -37.72000       -0.08600
C         -9.78700      -37.70400       -0.10400
C        -11.14900      -37.63800       -0.12300
C        -12.34600      -37.52800       -0.13300
C        -14.44200      -37.12500       -1.37200
C        -13.85500      -37.40000       -2.67300
H        -12.82700      -37.75000       -2.84300
C        -14.82300      -37.14100       -3.60700
H        -14.75500      -37.22200       -4.69800
C        -15.98700      -36.69100       -2.88300
C        -17.15500      -36.24400       -3.50100
C        -18.24900      -35.65000       -2.86800
C        -19.30400      -34.97000       -3.57900
H        -19.38200      -34.89400       -4.67000
C        -20.12700      -34.42700       -2.62900
H        -21.03400      -33.82400       -2.78400
C        -19.58500      -34.80800       -1.33400
C        -20.17500      -34.45300       -0.08500
C        -19.62400      -34.92200        1.14300
C        -20.24600      -34.72500        2.44300
H        -21.19600      -34.19800        2.61600
C        -19.42300      -35.30900        3.37000
H        -19.54600      -35.35000        4.45800
C        -18.29800      -35.84300        2.64200
C        -17.18700      -36.42200        3.25600
C        -15.99800      -36.79300        2.62900
C        -14.80800      -37.17800        3.34700
H        -14.73100      -37.25800        4.43800
C        -13.83100      -37.37900        2.40900
H        -12.78400      -37.67400        2.57300
C        -14.44200      -37.14600        1.11000
C        -13.75300      -37.28600       -0.13300
N        -15.74800      -36.70700       -1.53200
N        -18.44000      -35.55600       -1.51200
N        -18.44600      -35.62400        1.29600
N        -15.76600      -36.79200        1.27700
Zn       -17.00800      -35.94400       -0.10700
H        -17.17300      -36.27800       -4.58600
H        -17.20100      -36.48300        4.34000
C        -21.26900      -33.54000       -0.06100
C        -22.11800      -32.69100       -0.04400
C        -23.02800      -31.67700       -0.03000
C        -23.79300      -30.74900       -0.02400
C        -24.99700      -29.01300       -1.27800
C        -24.63700      -29.58100       -2.56400
H        -24.05700      -30.50000       -2.69000
C        -25.16800      -28.76300       -3.52500
H        -25.11500      -28.85800       -4.61200
C        -25.84100      -27.69900       -2.81900
C        -26.48700      -26.64300       -3.46100
C        -27.10200      -25.56100       -2.82800
C        -27.70900      -24.46400       -3.54300
H        -27.77200      -24.37100       -4.63000
C        -28.16800      -23.59800       -2.58700
H        -28.69400      -22.64500       -2.71400
C        -27.84200      -24.17700       -1.29800
C        -28.17500      -23.57300       -0.05800
C        -27.88900      -24.19500        1.18400
C        -28.25100      -23.62600        2.46800
H        -28.76900      -22.66800        2.58800
C        -27.83500      -24.51000        3.42800
H        -27.93200      -24.43000        4.51400
C        -27.21800      -25.60500        2.72100
C        -26.63500      -26.69900        3.36100
C        -25.96700      -27.74700        2.73000
C        -25.30600      -28.80900        3.44800
H        -25.28600      -28.91200        4.53500
C        -24.72900      -29.60900        2.49800
H        -24.13600      -30.51800        2.63500
C        -25.05400      -29.03300        1.20700
C        -24.63200      -29.58800       -0.03200
N        -25.73300      -27.87000       -1.46300
N        -27.19500      -25.37300       -1.47300
N        -27.26500      -25.40200        1.36700
N        -25.81300      -27.90300        1.37700
Zn       -26.31000      -26.50300       -0.03700
H        -26.49400      -26.65300       -4.54300
H        -26.67300      -26.71900        4.44300
C        -28.87800      -22.32500       -0.06300
C        -29.53000      -21.31300       -0.07200
C        -30.30800      -20.19000       -0.08300
C        -31.02700      -19.22400       -0.09400
C        -32.40500      -17.61700       -1.34600
C        -31.96500      -18.12500       -2.63100
H        -31.23700      -18.93400       -2.75400
C        -32.63500      -17.41400       -3.59200
H        -32.57100      -17.50900       -4.67700
C        -33.47400      -16.47700       -2.88400
C        -34.30400      -15.55500       -3.52500
C        -35.09300      -14.59200       -2.89200
C        -35.84200      -13.58700       -3.60700
H        -35.89900      -13.49300       -4.69400
C        -36.42200      -12.79600       -2.65100
H        -37.06300      -11.91700       -2.77900
C        -36.02900      -13.33200       -1.36200
C        -36.42800      -12.76700       -0.12300
C        -36.02700      -13.32300        1.11900
C        -36.43700      -12.79100        2.40400
H        -37.08900      -11.91900        2.52500
C        -35.86000      -13.57700        3.36600
H        -35.93000      -13.48800        4.45200
C        -35.09700      -14.57600        2.65700
C        -34.32900      -15.54800        3.29800
C        -33.51000      -16.48200        2.66500
C        -32.71000      -17.44600        3.38100
H        -32.67600      -17.55500        4.46700
C        -32.03400      -18.16100        2.42800
H        -31.32800      -18.98800        2.55800
C        -32.43100      -17.62700        1.13900
C        -31.94900      -18.12700       -0.10100
N        -33.32400      -16.61400       -1.52900
N        -35.22900      -14.43200       -1.53700
N        -35.21800      -14.41600        1.30200
N        -33.33200      -16.60700        1.31300
Zn       -34.09100      -15.35600       -0.11100
H        -34.30800      -15.57100       -4.60700
H        -34.36000      -15.57700        4.37900
C        -37.22100      -11.57300       -0.12500
C        -37.82100      -10.52900       -0.11400
C        -38.44900       -9.31600       -0.09400
C        -38.94600       -8.21900       -0.07100
C        -39.77300       -6.22900       -1.25600
C        -39.91900       -6.92600       -2.51800
H        -39.77400       -8.00500       -2.64200
C        -40.25200       -5.98400       -3.45500
H        -40.43200       -6.12000       -4.52300
C        -40.28900       -4.72000       -2.75900
C        -40.52500       -3.50000       -3.39700
C        -40.43900       -2.23900       -2.80300
C        -40.49500       -1.00600       -3.55100
H        -40.64200       -0.92900       -4.63100
C        -40.28900       -0.00100       -2.64400
H        -40.24000        1.08100       -2.80800
C        -40.13600       -0.63000       -1.34700
C        -39.88600        0.08600       -0.14900
C        -39.79100       -0.57200        1.10400
C        -39.65100        0.12600        2.36700
H        -39.61400        1.21700        2.46200
C        -39.57000       -0.83000        3.34400
H        -39.44300       -0.69500        4.42000
C        -39.64900       -2.10200        2.66500
C        -39.52200       -3.32700        3.32100
C        -39.45200       -4.57500        2.70200
C        -39.12400       -5.78800        3.41100
H        -38.93200       -5.85900        4.48300
C        -39.07000       -6.77800        2.46600
H        -38.83300       -7.84100        2.59100
C        -39.39400       -6.16200        1.19500
C        -39.41700       -6.86600       -0.03800
N        -40.01900       -4.89000       -1.42600
N        -40.24300       -1.99200       -1.46800
N        -39.80600       -1.92600        1.31500
N        -39.63300       -4.82100        1.36700
Zn       -39.65600       -3.38500       -0.09300
H        -40.70000       -3.53600       -4.46400
H        -39.34900       -3.30300        4.38800
C        -39.61300        1.49200       -0.21200
C        -39.28800        2.65200       -0.23500
C        -38.86200        3.95100       -0.24000
C        -38.44900        5.08300       -0.22900
C        -37.60400        7.06700       -1.41400
C        -37.91400        6.51700       -2.71900
H        -38.39400        5.54400       -2.87600
C        -37.49900        7.43400       -3.64800
H        -37.56000        7.37500       -4.73700
C        -36.93200        8.53100       -2.90200
C        -36.35800        9.65300       -3.50200
C        -35.73800       10.71000       -2.83200
C        -35.10900       11.82000       -3.50900
H        -35.06600       11.95800       -4.59100
C        -34.60100       12.62500       -2.52400
H        -34.05500       13.57000       -2.61900
C        -34.92700       12.00200       -1.25600
C        -34.57800       12.55800        0.00300
C        -34.95500       11.94000        1.22400
C        -34.65400       12.49600        2.52900
H        -34.10900       13.43400        2.68200
C        -35.17700       11.63800        3.46000
H        -35.14800       11.71500        4.54900
C        -35.79100       10.56600        2.71400
C        -36.40400        9.46700        3.31600
C        -36.95300        8.37400        2.64400
C        -37.48600        7.21800        3.32200
H        -37.53500        7.08900        4.40500
C        -37.88600        6.35200        2.33900
H        -38.34100        5.36000        2.43700
C        -37.60100        6.99300        1.07000
C        -37.88500        6.40100       -0.19100
N        -37.01300        8.29800       -1.55300
N        -35.62100       10.83900       -1.47200
N        -35.65400       10.76800        1.36600
N        -37.03700        8.22600        1.28500
Zn       -36.11600        9.42500       -0.09100
H        -36.37500        9.69000       -4.58300
H        -36.41700        9.43300        4.39700
C        -33.86300       13.80100        0.04200
C        -33.31500       14.87400        0.05700
C        -32.72200       16.10600        0.06200
C        -32.22400       17.20300        0.05500
C        -31.39300       19.11900       -1.24200
C        -31.59000       18.44300       -2.51000
H        -31.98100       17.42400       -2.60600
C        -31.21000       19.31800       -3.49200
H        -31.21600       19.16900       -4.57400
C        -30.77800       20.51700       -2.81600
C        -30.28100       21.63800       -3.48400
C        -29.80300       22.80200       -2.87900
C        -29.20000       23.88800       -3.61400
H        -29.07700       23.92400       -4.69900
C        -28.82300       24.81500       -2.67900
H        -28.32900       25.78100       -2.82600
C        -29.20600       24.28900       -1.38300
C        -28.98100       24.97500       -0.16100
C        -29.36700       24.42600        1.09000
C        -29.16100       25.09900        2.35800
H        -28.69600       26.08600        2.45700
C        -29.64600       24.27000        3.33400
H        -29.66200       24.42600        4.41500
C        -30.13900       23.09700        2.65300
C        -30.67500       21.99300        3.31700
C        -31.08600       20.80300        2.71700
C        -31.59300       19.67600        3.46000
H        -31.72000       19.63900        4.54400
C        -31.86700       18.70200        2.53600
H        -32.27000       17.69600        2.69100
C        -31.52900       19.24800        1.23500
C        -31.69400       18.53500        0.01700
N        -30.89900       20.38200       -1.45800
N        -29.80300       23.06400       -1.53300
N        -29.97200       23.21300        1.29800
N        -31.05700       20.53000        1.37500
Zn       -30.21400       21.70500       -0.05700
H        -30.24400       21.58400       -4.56400
H        -30.76400       22.05200        4.39400
C        -28.33200       26.25300       -0.19000
C        -27.73800       27.30100       -0.20000
C        -27.03000       28.47000       -0.20100
C        -26.36700       29.47500       -0.18700
C        -25.13400       31.25700       -1.35200
C        -25.78300       31.01200       -2.62400
H        -26.62100       30.31900       -2.76000
C        -25.13600       31.78300       -3.55400
H        -25.32300       31.85300       -4.62700
C        -24.08700       32.47600       -2.84300
C        -23.13700       33.28500       -3.46900
C        -22.02400       33.85800       -2.84900
C        -20.93600       34.46400       -3.58100
H        -20.88500       34.56200       -4.66800
C        -20.00700       34.83200       -2.64500
H        -19.03400       35.31400       -2.78800
C        -20.55200       34.47600       -1.35000
C        -19.88600       34.71900       -0.12100
C        -20.48600       34.39900        1.12300
C        -19.92200       34.76400        2.40600
H        -19.00100       35.34400        2.52500
C        -20.74200       34.23100        3.36600
H        -20.63700       34.27200        4.45300
C        -21.78900       33.53400        2.65700
C        -22.76200       32.76000        3.29000
C        -23.70600       31.96100        2.64300
C        -24.53900       31.00800        3.33500
H        -24.53600       30.83200        4.41300
C        -25.27900       30.37700        2.37000
H        -26.02300       29.58000        2.48000
C        -24.91300       30.97800        1.10200
C        -25.48800       30.60500       -0.14200
N        -24.12100       32.16900       -1.50800
N        -21.78100       33.88700       -1.50000
N        -21.63500       33.67500        1.30300
N        -23.95200       31.93900        1.29500
Zn       -22.70900       32.69900       -0.12700
H        -23.22300       33.39400       -4.54200
H        -22.69800       32.66100        4.36500
C        -18.52500       35.16700       -0.13900
C        -17.35200       35.43900       -0.14800
C        -16.00700       35.68300       -0.15300
C        -14.81600       35.85900       -0.15000
C        -12.68400       36.08500       -1.35100
C        -13.32400       36.05600       -2.65100
H        -14.40600       35.96200       -2.80000
C        -12.33200       36.16800       -3.58800
H        -12.42400       36.18200       -4.67700
C        -11.09500       36.25700       -2.85200
C         -9.84400       36.35100       -3.46200
C         -8.61500       36.36000       -2.80100
C         -7.34600       36.40400       -3.48700
H         -7.21900       36.45400       -4.57100
C         -6.38600       36.36100       -2.51100
H         -5.29900       36.37400       -2.61800
C         -7.07900       36.29500       -1.23700
C         -6.41300       36.24400        0.01600
C         -7.12600       36.21400        1.24300
C         -6.48100       36.17900        2.54200
H         -5.39800       36.16500        2.68900
C         -7.47800       36.17100        3.48200
H         -7.39300       36.14300        4.57100
C         -8.71900       36.19700        2.74700
C         -9.97100       36.16400        3.36100
C        -11.19800       36.11600        2.69900
C        -12.46100       35.99500        3.38400
H        -12.59400       35.95100        4.46800
C        -13.41800       35.93400        2.40600
H        -14.50500       35.83400        2.50900
C        -12.72900       36.02700        1.13400
C        -13.39000       35.99700       -0.12300
N        -11.32500       36.21000       -1.50100
N         -8.43300       36.30300       -1.44300
N         -8.48800       36.23000        1.39700
N        -11.37600       36.14100        1.34100
Zn        -9.90000       35.98100       -0.05400
H         -9.83200       36.38400       -4.54400
H        -10.00100       36.13500        4.44200
C         -4.98200       36.26200        0.04300
C         -3.78100       36.33800        0.05600
C         -2.42500       36.46000        0.06100
C         -1.23200       36.60000        0.05300
C          0.58300        1.32800        1.33200
C          1.38900        0.16000        1.31600
C          0.78400       -1.12400        1.29900
C         -0.63000       -1.24200        1.30000
C         -1.43600       -0.07400        1.31700
C         -0.83100        1.21000        1.33600
C          1.21000        2.65200        1.30400
C          1.72900        3.72400        1.26600
C          2.35800        5.01900        1.20400
C          2.35600        5.74400        0.00400
C          2.96500        5.56200        2.34400
C          2.96600        7.00600       -0.05700
H          1.86800        5.33000       -0.87700
C          3.57300        6.82500        2.28300
H          2.95900        5.00300        3.27900
C          3.57600        7.54800        1.08200
H          2.95800        7.57100       -0.98700
H          4.04100        7.24900        3.17000
C          4.20200        8.84600        1.01900
C          4.70800        9.92500        0.97700
C          5.31200       11.23400        0.93400
C          6.61600       11.39100        0.44300
C          4.59800       12.35400        1.38000
C          7.20300       12.66400        0.40000
H          7.17000       10.52200        0.09400
C          5.18500       13.62700        1.33700
H          3.58500       12.23300        1.75900
C          6.48900       13.78400        0.84700
H          8.21400       12.78600        0.01500
H          4.62800       14.49500        1.68500
C          7.09200       15.09300        0.79900
C          7.58800       16.17500        0.74400
C          8.18600       17.48500        0.66800
C          9.35400       17.76700        1.38800
C          7.60000       18.48000       -0.12600
C          9.93700       19.04100        1.31300
H          9.80600       16.99400        2.00800
C          8.18100       19.75400       -0.20000
H          6.69200       18.26000       -0.68600
C          9.35100       20.03600        0.51900
H         10.84300       19.25800        1.87400
H          7.72400       20.52600       -0.81700
C          9.95000       21.34600        0.44200
C         10.45500       22.42300        0.37800
C         11.07000       23.72500        0.30700
C         10.28000       24.87100        0.23000
C         12.45900       23.84500        0.32700
C         10.86100       26.14500        0.15200
H          9.19500       24.76800        0.22200
C         13.07400       25.10200        0.26300
H         13.06800       22.94400        0.38800
C         12.28300       26.29000        0.15900
C          9.94400       27.26400        0.17500
C         14.52100       25.10200        0.23200
C         12.93700       27.66500        0.06900
C          9.20600       28.19900        0.17800
C         15.71100       25.14000        0.20700
C         13.90000       28.07500        1.01700
C         12.58200       28.58200       -0.94600
C          8.32800       29.34100        0.16800
C         17.14900       25.21700        0.17100
C         14.52600       29.32300        0.92100
H         14.15800       27.42300        1.84800
C         13.17900       29.84600       -1.02100
H         11.84600       28.30300       -1.69600
C          8.25700       30.15900       -0.96100
C          7.54900       29.64200        1.28700
C         17.90900       24.66800        1.20500
C         17.79000       25.83800       -0.90300
C         14.18200       30.23100       -0.10400
H         15.23100       29.60600        1.69800
H         12.89000       30.50900       -1.83100
C          7.40100       31.26800       -0.98300
H          8.87000       29.92700       -1.82900
C          6.69600       30.75400        1.28200
H          7.61000       29.00400        2.16800
C         19.30800       24.74800        1.17800
H         17.40600       24.17800        2.03800
C         19.18800       25.91200       -0.94900
H         17.19200       26.26900       -1.70600
C         14.86000       31.57800       -0.20500
C          6.59400       31.59000        0.13900
H          7.41600       31.89800       -1.86600
H          6.08800       30.92500        2.16500
C         19.98000       25.37600        0.09800
H         19.85800       24.26200        1.97800
H         19.64000       26.42600       -1.79200
C         14.18500       32.72200       -0.67500
C         16.20600       31.75800        0.16600
C          5.66900       32.79500        0.11700
C         21.49300       25.46100        0.05700
C         14.84100       33.95100       -0.72700
H         13.13700       32.69900       -0.94500
C         16.80000       33.01500        0.06300
H         16.81800       30.93700        0.51800
C          5.24700       33.44500        1.29600
C          5.14500       33.31000       -1.08700
C         22.20400       25.48800       -1.15900
C         22.27500       25.46200        1.22900
N         16.13900       34.13000       -0.35100
H         14.31300       34.82300       -1.09600
H         17.84400       33.13600        0.32700
C          4.43500       34.57400        1.22700
H          5.58800       33.13100        2.27600
C          4.30900       34.42200       -1.07400
H          5.36200       32.85400       -2.04700
C         23.59200       25.58700       -1.16000
H         21.69800       25.39200       -2.11500
C         23.66200       25.53800        1.15000
H         21.82100       25.44700        2.21400
N          4.03600       35.14900        0.05200
H          4.08300       35.05300        2.13800
H          3.90600       34.81100       -2.00600
N         24.34900       25.69100       -0.02400
H         24.13700       25.57700       -2.10100
H         24.26000       25.54000        2.05800
C          2.84600        0.28100        1.29500
C          4.03100        0.38800        1.25900
C          5.46100        0.51600        1.20000
C          6.27200       -0.61400        1.37000
C          6.04300        1.77100        0.97500
C          7.66700       -0.49000        1.30800
H          5.81500       -1.58600        1.55500
C          7.43900        1.89400        0.91400
H          5.40900        2.64800        0.84600
C          8.25100        0.76400        1.07900
H          8.29900       -1.36500        1.44300
H          7.89300        2.86700        0.73800
C          9.68400        0.88900        1.01200
C         10.86900        0.99400        0.96800
C         12.30300        1.11500        0.91900
C         13.00600        0.66900       -0.20700
C         12.99700        1.67900        1.99700
C         14.40300        0.78500       -0.25500
H         12.46400        0.23300       -1.04400
C         14.39400        1.79600        1.95000
H         12.44700        2.02500        2.87100
C         15.09800        1.34800        0.82400
H         14.94800        0.44000       -1.13100
H         14.93100        2.23500        2.78900
C         16.53300        1.46500        0.77500
C         17.72000        1.55300        0.72000
C         19.15400        1.65300        0.64400
C         19.86400        0.85700       -0.26400
C         19.84200        2.54800        1.47400
C         21.26100        0.95500       -0.34300
H         19.32800        0.16300       -0.91000
C         21.23900        2.64500        1.39700
H         19.28800        3.16900        2.17600
C         21.94900        1.85000        0.48800
H         21.81200        0.33800       -1.05000
H         21.77300        3.33800        2.04500
C         23.38400        1.95200        0.40500
C         24.56900        2.05100        0.33800
C         26.00100        2.18200        0.26600
C         26.58900        3.44500        0.31200
C         26.80400        1.05000        0.13800
C         27.98100        3.59100        0.26300
H         25.95400        4.32700        0.38900
C         28.19900        1.16200        0.06500
H         26.33500        0.06700        0.10000
C         28.82400        2.44300        0.14600
C         28.48400        4.94700        0.24500
C         28.93800       -0.07800       -0.00600
C         30.33800        2.59000        0.09700
C         28.93200        6.05000        0.23300
C         29.56300       -1.09100       -0.04500
C         31.02700        3.28900        1.11000
C         31.09400        2.04800       -0.96400
C         29.50000        7.37300        0.21000
C         30.33200       -2.30700       -0.06600
C         32.41600        3.43600        1.06900
H         30.47500        3.72000        1.94300
C         32.48500        2.19900       -1.01100
H         30.59000        1.51200       -1.76700
C         30.30300        7.76700       -0.86200
C         29.26500        8.26300        1.26100
C         31.17300       -2.61500        1.00600
C         30.25100       -3.17800       -1.15400
C         33.17800        2.89000        0.01000
H         32.87900        4.03900        1.84300
H         33.01900        1.73400       -1.83500
C         30.84700        9.05700       -0.90500
H         30.49800        7.06600       -1.67200
C         29.82000        9.55000        1.23800
H         28.63900        7.95600        2.09700
C         31.91200       -3.80400        1.00700
H         31.24200       -1.93100        1.85000
C         31.00000       -4.36300       -1.17200
H         29.59600       -2.93700       -1.98900
C         34.68200        3.05500       -0.02500
C         30.61000        9.98100        0.14200
H         31.50500        9.30900       -1.73200
H         29.59000       10.22300        2.05900
C         31.83500       -4.71000       -0.08000
H         32.59400       -3.98300        1.83400
H         30.88800       -5.02800       -2.02300
C         35.43600        3.16900        1.15800
C         35.40800        3.09900       -1.23200
C         31.18700       11.38300        0.09000
C         32.62600       -6.00300       -0.07200
C         36.81600        3.31400        1.10000
H         34.97000        3.09100        2.13500
C         36.79000        3.25400       -1.21400
H         34.91000        3.04400       -2.19400
C         31.46400       12.12900        1.25600
C         31.46900       12.02600       -1.13400
C         33.02300       -6.65000       -1.26200
C         33.00400       -6.63800        1.13100
N         37.53100        3.34800       -0.06600
H         37.39000        3.40100        2.01900
H         37.34700        3.29800       -2.14700
C         32.02300       13.40300        1.16000
H         31.32500       11.72000        2.24800
C         32.00800       13.31100       -1.14800
H         31.26800       11.56100       -2.09000
C         33.77600       -7.82200       -1.20800
H         32.83200       -6.22700       -2.23900
C         33.74200       -7.81900        1.10200
H         32.73000       -6.24700        2.10100
N         32.34300       13.99200       -0.02100
H         32.21500       13.98900        2.05600
H         32.21000       13.81300       -2.09000
N         34.18200       -8.39700       -0.04500
H         34.05800       -8.33900       -2.12200
H         34.02000       -8.31800        2.02700
C          1.61900       -2.32600        1.26700
C          2.30900       -3.29600        1.22600
C          3.14800       -4.46400        1.16500
C          2.94600       -5.52000        2.06300
C          4.16300       -4.54900        0.20200
C          3.76200       -6.65900        2.00200
H          2.15100       -5.45600        2.80500
C          4.97800       -5.69000        0.14100
H          4.31300       -3.73000       -0.50000
C          4.77800       -6.74600        1.04100
H          3.60400       -7.47900        2.70000
H          5.76500       -5.75900       -0.60700
C          5.61600       -7.91800        0.97900
C          6.29600       -8.89400        0.93300
C          7.11100      -10.08200        0.87600
C          7.54600      -10.69300        2.06000
C          7.46900      -10.63000       -0.36300
C          8.33900      -11.84900        2.00500
H          7.26800      -10.26700        3.02200
C          8.26200      -11.78600       -0.41800
H          7.13000      -10.15500       -1.28200
C          8.69800      -12.39600        0.76600
H          8.67400      -12.32400        2.92500
H          8.53800      -12.21200       -1.38100
C          9.51400      -13.58200        0.71100
C         10.18400      -14.56600        0.65700
C         10.99700      -15.75300        0.60100
C         10.39600      -17.01900        0.62300
C         12.39100      -15.64500        0.52400
C         11.18900      -18.17400        0.56900
H          9.31200      -17.10100        0.68000
C         13.18400      -16.80000        0.46900
H         12.85600      -14.66000        0.50700
C         12.58400      -18.06600        0.49200
H         10.72000      -19.15600        0.58800
H         14.26700      -16.71300        0.40800
C         13.40100      -19.25300        0.43800
C         14.07200      -20.23500        0.38100
C         14.88800      -21.42100        0.31500
C         16.27800      -21.31600        0.31500
C         14.29000      -22.67800        0.24700
C         17.08600      -22.46000        0.25700
H         16.73700      -20.33000        0.36300
C         15.06600      -23.84300        0.17800
H         13.20300      -22.74900        0.24500
C         16.49400      -23.76100        0.18900
C         18.51300      -22.22700        0.20000
C         14.33500      -25.09100        0.17500
C         17.36000      -25.01400        0.10800
C         19.69300      -22.06800        0.17700
C         13.75700      -26.13200        0.16400
C         18.39400      -25.24600        1.04200
C         17.14700      -25.98800       -0.89200
C         21.12400      -21.90600        0.15900
C         13.08100      -27.40400        0.14300
C         19.21300      -26.37700        0.94900
H         18.56000      -24.54600        1.85800
C         17.93800      -27.14000       -0.96200
H         16.36800      -25.84300       -1.63700
C         21.87400      -22.43000       -0.89600
C         21.77100      -21.24500        1.20500
C         12.36100      -27.83700        1.25800
C         13.14100      -28.21000       -0.99600
C         19.00300      -27.34300       -0.05800
H         19.97300      -26.52900        1.71100
H         17.74900      -27.85000       -1.76100
C         23.26600      -22.26700       -0.92700
H         21.36700      -22.97000       -1.69500
C         23.16400      -21.09300        1.19500
H         21.18300      -20.84400        2.02900
C         11.71200      -29.07900        1.24600
H         12.31500      -27.20600        2.14500
C         12.48900      -29.44900       -1.02400
H         13.70200      -27.86800       -1.86400
C         19.88800      -28.56300       -0.15600
C         23.94300      -21.58700        0.11800
H         23.80900      -22.73000       -1.74500
H         23.61700      -20.54500        2.01600
C         11.76600      -29.91800        0.10300
H         11.11900      -29.34500        2.11500
H         12.58800      -30.05000       -1.92200
C         21.25400      -28.51100        0.17900
C         19.40700      -29.80400       -0.61500
C         25.44900      -21.39700        0.08300
C         11.07300      -31.26800        0.08200
C         22.04400      -29.65300        0.07900
H         21.73500      -27.58900        0.48200
C         20.26000      -30.90400       -0.68400
H         18.36900      -29.95300       -0.88400
C         26.21900      -21.24800        1.25500
C         26.15800      -21.31400       -1.13300
C         10.63500      -31.86000       -1.12000
C         10.77100      -31.98000        1.26200
N         21.57100      -30.86700       -0.31800
H         23.10300      -29.58500        0.29400
H         19.87700      -31.85500       -1.03600
C         27.60200      -21.10900        1.17600
H         25.77000      -21.29500        2.24100
C         27.53800      -21.13500       -1.13400
H         25.65100      -21.36600       -2.09100
C         10.03900      -33.11700       -1.11100
H         10.71300      -31.34400       -2.07100
C         10.13600      -33.21700        1.19500
H         11.06100      -31.61300        2.24000
N         28.30300      -21.13600        0.00100
H         28.18900      -20.96400        2.07900
H         28.07600      -21.05900       -2.07500
N          9.85600      -33.86200        0.02200
H          9.67600      -33.55400       -2.03700
H          9.90300      -33.76000        2.10800
C         -1.26000       -2.56400        1.27400
C         -1.79300       -3.62900        1.23800
C         -2.44500       -4.91200        1.17700
C         -2.07500       -5.83600        0.19100
C         -3.45200       -5.23700        2.09700
C         -2.70600       -7.08700        0.12800
H         -1.29800       -5.57900       -0.52700
C         -4.08300       -6.48900        2.03300
H         -3.74200       -4.51800        2.86200
C         -3.70900       -7.41600        1.05000
H         -2.42500       -7.80200       -0.64300
H         -4.86400       -6.74500        2.74700
C         -4.34600       -8.70800        0.98900
C         -4.85600       -9.78400        0.93100
C         -5.46100      -11.09100        0.85300
C         -6.66300      -11.26900        0.15600
C         -4.84800      -12.18700        1.47400
C         -7.24900      -12.54100        0.07600
H         -7.14300      -10.41700       -0.32300
C         -5.43500      -13.45900        1.39600
H         -3.91600      -12.04800        2.01900
C         -6.63500      -13.63800        0.69500
H         -8.18400      -12.67700       -0.46500
H         -4.96000      -14.31000        1.88000
C         -7.23700      -14.94500        0.61100
C         -7.73600      -16.02600        0.55400
C         -8.33600      -17.33400        0.47800
C         -7.75900      -18.32500       -0.32800
C         -9.49900      -17.61800        1.20600
C         -8.34200      -19.59900       -0.40300
H         -6.86000      -18.10100       -0.89900
C        -10.08200      -18.89100        1.13100
H         -9.95100      -16.84600        1.82700
C         -9.50400      -19.88300        0.32700
H         -7.89600      -20.36700       -1.03100
H        -10.98600      -19.11000        1.69800
C        -10.10000      -21.19400        0.25400
C        -10.59500      -22.27600        0.20800
C        -11.20000      -23.58400        0.16300
C        -10.40300      -24.72700        0.23300
C        -12.58400      -23.71000        0.04700
C        -10.97600      -26.00600        0.20400
H         -9.32300      -24.61800        0.31900
C        -13.18800      -24.97400        0.00400
H        -13.20000      -22.81300       -0.01100
C        -12.39100      -26.15500        0.09400
C        -10.06000      -27.12600        0.20500
C        -14.63300      -24.99500       -0.03700
C        -13.03100      -27.53400        0.05700
C         -9.32900      -28.06600        0.20700
C        -15.82400      -25.03000       -0.04400
C        -12.81300      -28.46300        1.09400
C        -13.86100      -27.91600       -1.01600
C         -8.45800      -29.21400        0.20100
C        -17.26400      -25.08500       -0.02900
C        -13.42100      -29.72300        1.07000
H        -12.18300      -28.19100        1.93900
C        -14.46300      -29.17900       -1.04600
H        -14.04200      -27.22000       -1.83300
C         -8.47300      -30.09800       -0.88100
C         -7.60500      -29.45700        1.28000
C        -17.96400      -25.54700       -1.14600
C        -17.97000      -24.67900        1.10600
C        -14.26700      -30.10700        0.00300
H        -13.17700      -30.41400        1.87100
H        -15.12300      -29.40000       -1.87800
C         -7.61400      -31.20500       -0.90400
H         -9.15300      -29.91800       -1.71200
C         -6.75500      -30.57200        1.27600
H         -7.59800      -28.77000        2.12400
C        -19.36400      -25.59700       -1.13600
H        -17.41800      -25.85700       -2.03300
C        -19.36900      -24.73200        1.13000
H        -17.42800      -24.31600        1.97700
C        -14.93700      -31.46600       -0.01700
C         -6.72700      -31.46100        0.17200
H         -7.69300      -31.89600       -1.73800
H         -6.08600      -30.70800        2.12000
C        -20.10000      -25.18500        0.00300
H        -19.87100      -26.00500       -2.00500
H        -19.87900      -24.37700        2.02100
C        -15.29800      -32.10300       -1.22100
C        -15.23500      -32.16800        1.16800
C         -5.78800      -32.65200        0.14300
C        -21.61700      -25.25000        0.01600
C        -15.91000      -33.35000       -1.20000
H        -15.06900      -31.66400       -2.18600
C        -15.85400      -33.41100        1.11300
H        -15.02500      -31.74500        2.14400
C         -5.31600      -33.26800        1.32200
C         -5.32300      -33.20600       -1.06900
C        -22.37800      -25.18500       -1.17200
C        -22.36000      -25.33000        1.21500
N        -16.19600      -34.04100       -0.05300
H        -16.18600      -33.83300       -2.13400
H        -16.08600      -33.94400        2.03200
C         -4.47900      -34.38200        1.24900
H         -5.64200      -32.95400        2.30400
C         -4.46900      -34.30700       -1.05900
H         -5.60000      -32.79800       -2.03300
C        -23.76800      -25.29100       -1.12800
H        -21.92700      -25.01700       -2.14000
C        -23.75300      -25.39700        1.17900
H        -21.89000      -25.39400        2.18600
N         -4.08300      -34.94400        0.07700
H         -4.09400      -34.84400        2.15500
H         -4.09800      -34.72300       -1.99200
N        -24.46400      -25.46100        0.02500
H        -24.35700      -25.21900       -2.03800
H        -24.32600      -25.45300        2.10000
C         -2.89300       -0.19500        1.30300
C         -4.07900       -0.29300        1.27000
C         -5.51200       -0.40900        1.21300
C         -6.31400        0.72700        1.38500
C         -6.10600       -1.65700        0.97600
C         -7.71100        0.61500        1.32500
H         -5.85100        1.69800        1.56100
C         -7.50300       -1.76700        0.91500
H         -5.48200       -2.53800        0.83600
C         -8.30600       -0.63200        1.09000
H         -8.33600        1.49600        1.46000
H         -7.96800       -2.73300        0.73100
C         -9.74100       -0.74700        1.02700
C        -10.92700       -0.84500        0.98700
C        -12.36300       -0.96900        0.94700
C        -13.09400       -0.35000       -0.07500
C        -13.03100       -1.70800        1.93300
C        -14.49100       -0.47200       -0.11400
H        -12.57700        0.22700       -0.83900
C        -14.42800       -1.82900        1.89500
H        -12.46300       -2.18600        2.72900
C        -15.15900       -1.21200        0.87100
H        -15.06000        0.00900       -0.90800
H        -14.94800       -2.40200        2.66100
C        -16.59300       -1.34200        0.82800
C        -17.78000       -1.44600        0.80200
C        -19.21400       -1.57600        0.76000
C        -19.98500       -0.64700        0.04800
C        -19.84200       -2.63500        1.43000
C        -21.38000       -0.78000        0.00200
H        -19.50000        0.17800       -0.47000
C        -21.23700       -2.76600        1.38600
H        -19.24400       -3.35900        1.98100
C        -22.00700       -1.84000        0.67000
H        -21.98100       -0.06000       -0.55200
H        -21.72700       -3.58700        1.90800
C        -23.44000       -1.97800        0.61900
C        -24.62500       -2.08200        0.56000
C        -26.05800       -2.19900        0.47300
C        -26.66000       -3.45600        0.43600
C        -26.85000       -1.05400        0.40800
C        -28.05300       -3.58600        0.34700
H        -26.03500       -4.34700        0.46600
C        -28.24400       -1.14600        0.30700
H        -26.37500       -0.07500        0.43400
C        -28.88800       -2.42400        0.28000
C        -28.55300       -4.94000        0.26000
C        -28.95300        0.11500        0.29100
C        -30.40800       -2.55000        0.16600
C        -29.00600       -6.04100        0.21500
C        -29.56600        1.13500        0.24900
C        -31.14200       -3.39000        1.03600
C        -31.13900       -1.81700       -0.79800
C        -29.59200       -7.35600        0.17300
C        -30.34100        2.34800        0.18200
C        -32.52700       -3.53700        0.91000
H        -30.63800       -3.93000        1.83400
C        -32.53000       -1.92200       -0.89200
H        -30.62600       -1.16600       -1.50200
C        -30.54700       -7.66600       -0.79800
C        -29.24300       -8.31300        1.13000
C        -31.22500        2.67000        1.21500
C        -30.25000        3.18300       -0.93500
C        -33.24500       -2.80500       -0.05800
H        -33.05100       -4.18200        1.61100
H        -33.04800       -1.34500       -1.65400
C        -31.11100       -8.94800       -0.85400
H        -30.86400       -6.90000       -1.50500
C        -29.82200       -9.58900        1.10000
H        -28.51700       -8.06300        1.89900
C        -31.97800        3.85000        1.16000
H        -31.34300        1.99000        2.05600
C        -31.01700        4.35400       -1.01100
H        -29.58000        2.92000       -1.75100
C        -34.73900       -2.95200       -0.18700
C        -30.75100       -9.94000        0.09000
H        -31.89700       -9.13700       -1.58200
H        -29.51000      -10.31800        1.84200
C        -31.88200        4.72200        0.04800
H        -32.70400        4.03600        1.94800
H        -30.90300        4.99300       -1.88200
C        -35.37300       -4.19600       -0.01400
C        -35.56800       -1.86500       -0.52200
C        -31.34400      -11.33200        0.02200
C        -32.68700        6.00500       -0.00500
C        -36.75700       -4.29700       -0.14000
H        -34.81500       -5.10400        0.18200
C        -36.94500       -2.04400       -0.62600
H        -35.17800       -0.86400       -0.66200
C        -31.53000      -12.12700        1.17200
C        -31.74400      -11.91000       -1.20100
C        -33.10500        6.58200       -1.22300
C        -33.06800        6.69000        1.16700
N        -37.56800       -3.23500       -0.40600
H        -37.23100       -5.26600       -0.05800
H        -37.57500       -1.20100       -0.88300
C        -32.10400      -13.39400        1.06600
H        -31.31700      -11.75300        2.16400
C        -32.29200      -13.19100       -1.22700
H        -31.63500      -11.39000       -2.14400
C        -33.87200        7.74700       -1.22200
H        -32.93100        6.10000       -2.17600
C        -33.82200        7.85900        1.08500
H        -32.78800        6.34500        2.15300
N        -32.51600      -13.93400       -0.11100
H        -32.23200      -14.01500        1.94800
H        -32.57300      -13.64800       -2.17200
N        -34.26700        8.38200       -0.08700
H        -34.17500        8.21100       -2.15700
H        -34.10000        8.39600        1.98700
C         -1.66600        2.41100        1.34900
C         -2.35700        3.38000        1.33600
C         -3.19700        4.54700        1.29700
C         -3.48700        5.24800        2.47600
C         -3.72500        4.98300        0.07500
C         -4.30500        6.38600        2.43100
H         -3.07500        4.91000        3.42500
C         -4.54200        6.12100        0.03100
H         -3.50100        4.43800       -0.84000
C         -4.83200        6.82200        1.20800
H         -4.53700        6.93100        3.34400
H         -4.95300        6.46400       -0.91700
C         -5.66600        7.99300        1.15600
C         -6.35300        8.96300        1.08700
C         -7.17600       10.13800        0.98200
C         -7.30800       11.00500        2.07500
C         -7.84700       10.41500       -0.21600
C         -8.10200       12.15500        1.96600
H         -6.79400       10.78500        3.00800
C         -8.64300       11.56300       -0.32500
H         -7.74800        9.73800       -1.06200
C         -8.76700       12.43400        0.76500
H         -8.21200       12.82700        2.81500
H         -9.16700       11.78000       -1.25500
C         -9.57200       13.61900        0.64800
C        -10.23600       14.60000        0.53700
C        -11.04400       15.78100        0.39300
C        -10.50800       16.92600       -0.21000
C        -12.36800       15.78400        0.84900
C        -11.29500       18.07700       -0.35100
H         -9.48100       16.92000       -0.56700
C        -13.15500       16.93500        0.70800
H        -12.78600       14.89100        1.31300
C        -12.61800       18.08100        0.10700
H        -10.88300       18.96800       -0.82100
H        -14.18500       16.94000        1.06200
C        -13.41900       19.26900       -0.02500
C        -14.08000       20.25500       -0.10800
C        -14.88400       21.44600       -0.18000
C        -16.27300       21.35200       -0.18500
C        -14.27700       22.69900       -0.22000
C        -17.07200       22.50100       -0.22800
H        -16.74200       20.37000       -0.14600
C        -15.04400       23.87000       -0.26300
H        -13.19100       22.76200       -0.20300
C        -16.47500       23.80100       -0.26700
C        -18.49600       22.27100       -0.13500
C        -14.29500       25.10500       -0.34300
C        -17.33800       25.06300       -0.29000
C        -19.67400       22.10800       -0.08400
C        -13.71600       26.14500       -0.36600
C        -18.41400       25.20100       -1.19600
C        -17.08700       26.14000        0.59000
C        -21.10200       21.93400       -0.03900
C        -13.06600       27.42900       -0.34900
C        -19.22400       26.34200       -1.19600
H        -18.62400       24.41700       -1.91800
C        -17.86900       27.29900        0.56300
H        -16.28800       26.07300        1.32200
C        -21.88600       22.27300       -1.14600
C        -21.71300       21.45400        1.12100
C        -13.30700       28.30700        0.71100
C        -12.23100       27.82400       -1.39700
C        -18.96600       27.41400       -0.31600
H        -20.02900       26.40900       -1.92400
H        -17.64500       28.09300        1.26900
C        -23.27300       22.08400       -1.11400
H        -21.41700       22.68400       -2.03700
C        -23.10200       21.27900        1.16900
H        -21.10600       21.21000        1.99000
C        -12.67900       29.55700        0.75300
H        -13.99800       28.02100        1.50100
C        -11.61400       29.08200       -1.37500
H        -12.06500       27.14900       -2.23400
C        -19.82400       28.65600       -0.32400
C        -23.90900       21.56800        0.04200
H        -23.86200       22.42300       -1.96300
H        -23.53800       20.87500        2.07700
C        -11.80900       29.96800       -0.28600
H        -12.95100       30.24000        1.55500
H        -10.95400       29.34700       -2.19600
C        -19.29300       29.92600       -0.02600
C        -21.19300       28.61700       -0.65500
C        -25.40600       21.33200        0.06800
C        -11.10900       31.31000       -0.22900
C        -20.11300       31.05100       -0.04300
H        -18.24000       30.07900        0.17000
C        -21.94900       29.78700       -0.64800
H        -21.70700       27.69100       -0.88200
C        -26.15100       21.35800        1.26600
C        -26.13700       21.06400       -1.10900
C        -10.71800       32.00400       -1.39300
C        -10.82200       31.94800        0.99600
N        -21.44200       31.01200       -0.33300
H        -19.68700       32.02300        0.16900
H        -22.99900       29.74100       -0.90500
C        -27.53100       21.15900        1.24000
H        -25.70400       21.62200        2.21400
C        -27.51400       20.86000       -1.05000
H        -25.66600       21.00100       -2.08000
C        -10.09300       33.24600       -1.29400
H        -10.97700       31.65100       -2.38300
C        -10.18900       33.18800        1.01200
H        -11.07200       31.50400        1.95000
N        -28.23500       20.95700        0.09600
H        -28.10600       21.14300        2.16300
H        -28.07400       20.63800       -1.95400
N         -9.83100       33.86400       -0.11100
H         -9.76300       33.76800       -2.18800
H         -9.94900       33.66800        1.95600
