# Supplementary material for: An 18-Porphyrin Nanoring at the Size Limit for Global Aromaticity
Source: J Am Chem Soc. 2025 Aug 28;147(36):32840–50. doi: 10.1021/jacs.5c09149 (PMC12426941; doi:10.1021/jacs.5c09149)
Supplement: Supplementary file 2 [file ja5c09149_si_002.zip › c-P18 ms xyz coordinates/template complexes xyz/T18a_c-P18_PM7.xyz]

1392
T18a_cP18_PM7
C        -24.12740       26.28550      -12.33060
N        -23.59850       27.08480      -11.38170
N        -22.28820       28.98120       -9.57820
C        -23.06090       28.34590       -8.66530
C        -22.81290       28.86320       -7.33100
C        -21.84510       29.82850       -7.46000
C        -21.51240       29.91140       -8.86760
C        -20.35180       30.91780      -10.80490
N        -20.95550       30.14190      -11.80760
N        -22.29580       28.23120      -13.57290
C        -21.60550       29.02500      -14.53270
C        -21.91580       28.49370      -15.88470
C        -22.74680       27.44240      -15.72260
C        -22.98540       27.29500      -14.25670
C        -20.80110       30.07900      -14.28110
C        -20.47750       30.59890      -12.98930
C        -19.55240       31.69920      -12.78030
C        -19.47050       31.88800      -11.42310
C        -23.98490       27.29020       -8.94040
C        -24.21430       26.73120      -10.14720
C        -25.17060       25.62440      -10.40550
C        -25.11780       25.34710      -11.72560
H        -23.30760       28.53240       -6.44700
H        -21.40260       30.43430       -6.69720
H        -21.51940       28.91710      -16.78380
H        -23.19420       26.79800      -16.45120
H        -19.05380       32.23240      -13.55680
H        -18.89010       32.60740      -10.88430
H        -25.76470       25.17470       -9.63770
H        -25.65400       24.61970      -12.29960
H        -24.53820       26.91910       -8.07030
H        -20.33430       30.60280      -15.12280
Zn       -22.09730       28.46810      -11.54630
C        -20.58000       30.78950       -9.43090
C        -23.83300       26.30890      -13.71020
C        -19.79030       31.56230       -8.55750
C        -19.06870       32.19570       -7.80040
C        -24.43500       25.37890      -14.55470
C        -24.96210       24.55930      -15.29680
C        -18.24550       32.86740       -6.96450
C        -17.47790       33.45100       -6.20910
C        -16.56990       34.06820       -5.35590
C        -15.61410       34.96230       -5.88590
C        -16.62340       33.79470       -3.97130
N        -14.56520       35.49320       -5.22690
C        -15.63870       35.44510       -7.29710
N        -15.71410       34.16430       -3.04820
C        -17.73110       33.02790       -3.33090
C        -13.86480       36.31940       -6.15160
C        -14.58520       36.27640       -7.44910
H        -16.39240       35.15110       -7.99820
C        -16.16450       33.66360       -1.79320
C        -17.45480       32.96220       -2.01050
H        -18.56430       32.64240       -3.88130
C        -12.72260       36.99800       -5.91530
H        -14.27140       36.82800       -8.31070
C        -15.52300       33.76850       -0.61070
H        -18.01350       32.50720       -1.21940
C        -11.99620       37.01910       -4.68360
H        -12.28400       37.59520       -6.72300
C        -14.26320       34.40810       -0.39080
H        -15.98320       33.33040        0.28250
N        -12.34390       36.37900       -3.54120
C        -10.75580       37.75300       -4.50640
N        -13.51250       35.03530       -1.32900
C        -13.61500       34.46010        0.90700
C        -11.35340       36.68580       -2.59440
C        -10.35730       37.53900       -3.21020
H        -10.27900       38.33560       -5.26060
C        -12.37060       35.51660       -0.66970
C        -12.43800       35.14450        0.72840
H        -14.00900       34.03860        1.80280
C        -11.35470       36.28200       -1.25470
H         -9.49070       37.91680       -2.70910
H        -11.69110       35.38480        1.45580
C        -10.27950       36.68740       -0.43920
C         -9.35290       37.05020        0.27260
Zn       -13.89630       35.07580       -3.33080
C         -8.32470       37.44690        1.05700
C         -7.39010       37.80280        1.76530
C         -6.30410       38.16580        2.55480
C         -6.31030       37.87160        3.93730
C         -5.21720       38.85580        1.97120
N         -5.26080       37.96970        4.77670
C         -7.52420       37.42350        4.67980
N         -4.01960       39.08550        2.54440
C         -5.26070       39.45880        0.60730
C         -5.71840       37.59590        6.07250
Zn        -3.30810       38.38560        4.33270
C         -7.16690       37.28190        5.97480
H         -8.47320       37.27790        4.20630
C         -3.23820       39.82340        1.61000
C         -4.07030       40.06380        0.40340
H         -6.11970       39.39480       -0.02830
C         -4.96630       37.48410        7.18800
N         -2.74880       38.10820        6.26970
N         -1.48860       39.23920        4.00010
H         -7.76040       36.99450        6.81740
C         -1.94800       40.19220        1.75710
H         -3.72450       40.61870       -0.44350
C         -3.55160       37.68390        7.27380
H         -5.45030       37.18960        8.12610
C         -1.43680       38.10270        6.77100
C         -0.33710       39.08900        4.79000
C         -1.10470       39.87780        2.86970
H         -1.46520       40.76410        0.95650
C         -2.77300       37.40140        8.46720
C         -0.29910       38.51090        6.06450
C         -1.46070       37.64840        8.14640
C          0.79240       39.66640        4.09020
C          0.31770       40.17030        2.90420
H         -3.17780       37.06620        9.39410
C          0.96160       38.30710        6.66040
H         -0.59430       37.55100        8.76640
H          1.79260       39.68670        4.46930
H          0.85450       40.67770        2.13610
C          2.05890       38.09180        7.15590
C          3.27400       37.84080        7.69600
C          4.37460       37.60870        8.18110
C          5.62650       37.34160        8.73050
C          6.78470       37.81750        8.08050
C          5.71220       36.64950        9.95650
N          8.06240       37.60990        8.45970
C          6.73920       38.66140        6.85030
N          6.84210       36.27590       10.59180
C          4.51350       36.23790       10.74470
C          8.89100       38.30490        7.53310
Zn         8.78760       36.42500        9.96410
C          8.01560       38.95790        6.52620
H          5.82290       38.94410        6.37390
C          6.44850       35.63390       11.80040
C          4.96430       35.62830       11.86160
H          3.51140       36.43210       10.42150
C         10.23880       38.37250        7.54710
N         10.70560       36.99860        9.55700
N          9.46320       35.63320       11.72230
H          8.39450       39.54510        5.71590
C          7.26390       35.11100       12.74000
H          4.41490       35.20240       12.67490
C         11.10190       37.74130        8.49620
H         10.74900       38.95210        6.76940
C         11.87580       36.54540       10.18760
C          8.69280       35.09370       12.69640
C         10.79600       35.35570       12.06680
H          6.82070       34.64580       13.62770
C         12.55130       37.80030        8.42110
C         13.02750       37.04990        9.46730
C         11.92210       35.74740       11.33550
C          9.51490       34.45750       13.71110
C         10.81880       34.61480       13.31210
H         13.10220       38.33460        7.68160
H         14.04370       36.85810        9.74130
C         13.17850       35.26980       11.75720
H          9.14060       33.97310       14.58340
H         11.71000       34.28110       13.80100
C         14.26000       34.81060       12.09510
C         15.44890       34.27130       12.44700
C         16.51840       33.75550       12.74690
C         17.71970       33.12460       13.05290
C         17.80710       32.31710       14.20720
C         18.83310       33.30740       12.20390
N         18.83140       31.50620       14.53980
C         16.73250       32.24560       15.23970
N         20.00020       32.63620       12.26060
C         18.85820       34.29880       11.08930
C         18.48230       30.87270       15.76630
Zn        20.50280       31.03700       13.44460
C         17.15130       31.37940       16.18720
H         15.82820       32.81560       15.17660
C         20.82150       33.13530       11.20970
C         20.06820       34.19900       10.49820
H         18.03300       34.94400       10.86750
C         19.20630       29.94260       16.42330
N         21.16690       29.78460       14.90940
N         22.35820       30.93910       12.60280
H         16.66730       31.07100       17.09040
C         22.05720       32.70300       10.88250
H         20.47080       34.74790        9.67240
C         20.47220       29.41920       16.01320
H         18.81400       29.52910       17.35940
C         22.34980       29.02720       14.91280
C         23.38680       30.03360       12.90860
C         22.78210       31.65740       11.53500
H         22.57870       33.17510       10.04200
C         21.18810       28.39820       16.75860
C         23.38700       29.13520       13.98120
C         22.34980       28.15430       16.06990
C         24.47240       30.21380       11.96610
C         24.10270       31.22460       11.11400
H         20.84480       27.95070       17.66290
C         24.51130       28.29890       14.14290
H         23.13410       27.46740       16.30980
H         25.38000       29.64760       11.97240
H         24.64810       31.63800       10.29710
C         25.49010       27.58090       14.28980
C         26.56960       26.77970       14.44980
C         27.54180       26.04890       14.59220
C         28.62330       25.18110       14.72530
C         29.74270       25.32080       13.87640
C         28.59820       24.18820       15.72890
N         30.75840       24.44230       13.74620
C         29.97290       26.50660       12.99980
N         29.45660       23.15460       15.84980
C         27.59980       24.16050       16.83790
C         31.67250       24.98840       12.80330
Zn        30.93160       22.57600       14.55820
C         31.15260       26.31270       12.37210
H         29.28840       27.32850       12.94480
C         29.07180       22.41780       17.00410
C         27.90520       23.10290       17.62000
H         26.82170       24.88990       16.93630
C         32.78790       24.39340       12.32810
N         32.68120       22.24820       13.56530
N         31.35650       20.94070       15.70100
H         31.66860       26.94470       11.67930
C         29.62070       21.26380       17.44050
H         27.43560       22.76120       18.51890
C         33.24240       23.07730       12.65650
H         33.40890       24.93220       11.60360
C         33.40710       21.04420       13.51930
C         30.67440       20.54080       16.79810
C         32.25130       19.90450       15.38020
H         29.22790       20.80060       18.35270
C         34.36790       22.42950       11.99760
C         34.45630       21.16630       12.52310
C         33.17290       19.93320       14.33140
C         31.12170       19.22400       17.22890
C         32.08660       18.82710       16.33930
H         34.97950       22.88430       11.25170
H         35.15720       20.39400       12.28440
C         33.89650       18.74720       14.05940
H         30.74340       18.70110       18.07780
H         32.64510       17.91470       16.32700
C         34.48020       17.70710       13.79810
C        -25.54030       23.64990      -16.11510
C        -26.05310       22.81990      -16.85260
C        -26.60430       21.83340      -17.69440
C        -26.35930       21.92680      -19.06930
C        -27.34680       20.80460      -17.10180
N        -26.71820       20.96230      -20.02530
C        -25.73840       23.04890      -19.74360
N        -27.84790       19.67590      -17.77020
C        -27.75920       20.75160      -15.71410
C        -26.34770       21.45220      -21.23160
Zn       -27.37040       19.07020      -19.65560
C        -25.74300       22.76530      -21.08720
H        -25.37050       23.92330      -19.24900
C        -28.53860       18.95590      -16.85490
C        -28.51180       19.61330      -15.55990
H        -27.51190       21.49050      -14.98100
C        -26.47570       20.77540      -22.48630
N        -27.33270       18.60800      -21.64770
N        -28.44120       17.34120      -19.42620
H        -25.38210       23.36210      -21.89280
C        -29.17430       17.69500      -17.08690
H        -28.99360       19.24990      -14.68180
C        -26.89790       19.50550      -22.66400
H        -26.17110       21.36030      -23.36140
C        -27.57810       17.42180      -22.23860
C        -28.55390       16.30600      -20.28150
C        -29.11340       16.97340      -18.22600
H        -29.73320       17.29370      -16.23410
C        -26.92290       18.77910      -23.95960
C        -27.30960       17.51050      -23.70350
C        -28.04480       16.25150      -21.59900
C        -29.32950       15.19830      -19.65130
C        -29.68690       15.61670      -18.41780
H        -26.66210       19.23680      -24.89080
H        -27.43800       16.68090      -24.36790
C        -28.03540       15.03890      -22.28080
H        -29.53680       14.27610      -20.15400
H        -30.26360       15.11530      -17.66900
C        -27.98980       13.96060      -22.86060
C        -27.93570       12.76770      -23.49660
C        -27.88310       11.68730      -24.06770
C        -27.83530       10.44520      -24.73230
C        -28.39800        9.33550      -24.09290
C        -27.24600       10.40170      -26.00100
N        -28.44330        8.03070      -24.61020
C        -29.08130        9.36240      -22.81540
N        -27.11960        9.25670      -26.80340
C        -26.72110       11.54450      -26.72010
C        -29.13200        7.28420      -23.71350
Zn       -27.50310        7.32470      -26.27510
C        -29.54340        8.09170      -22.57860
H        -29.18970       10.23460      -22.20540
C        -26.55990        9.66260      -27.96890
C        -26.29900       11.09070      -27.94530
H        -26.69340       12.54200      -26.33440
C        -29.43200        5.89110      -23.83110
N        -28.29950        5.45500      -25.98950
N        -26.98870        6.66150      -28.14750
H        -30.09840        7.73120      -21.74360
C        -26.24990        8.82970      -29.08890
H        -25.86450       11.64430      -28.74530
C        -29.06130        5.08280      -24.84620
H        -30.01560        5.47060      -23.00460
C        -28.10480        4.33660      -26.71750
C        -26.44310        7.49620      -29.16350
C        -26.95260        5.39630      -28.61200
H        -25.81410        9.35100      -29.94860
C        -29.34850        3.62830      -24.93390
C        -28.76010        3.16910      -26.05920
C        -27.38550        4.24060      -27.92760
C        -26.07920        6.64000      -30.32100
C        -26.37370        5.36520      -29.98680
H        -29.92390        3.10100      -24.20200
H        -28.73440        2.18100      -26.47110
C        -27.10240        2.98520      -28.45870
H        -25.66150        7.02800      -31.22640
H        -26.25630        4.46000      -30.54640
C        -26.80900        1.88170      -28.89990
C        -26.45210        0.66360      -29.36840
C        -26.09990       -0.43430      -29.77370
C        -25.64070       -1.69440      -30.20940
C        -24.92150       -1.75020      -31.40720
C        -25.89650       -2.80010      -29.39410
N        -24.28620       -2.89200      -31.92310
C        -24.72750       -0.64540      -32.32530
N        -25.40790       -4.10030      -29.60640
C        -26.72500       -2.79480      -28.20410
C        -23.72120       -2.52300      -33.09730
Zn       -24.00650       -4.68160      -30.97610
C        -23.99090       -1.12270      -33.38020
H        -25.11480        0.34010      -32.17510
C        -25.89930       -4.86660      -28.60420
C        -26.73710       -4.07690      -27.71590
H        -27.22500       -1.93090      -27.82010
C        -22.94140       -3.36160      -33.95080
N        -22.97200       -5.42230      -32.57450
N        -24.07610       -6.60940      -30.29900
H        -23.66260       -0.60350      -34.25060
C        -25.63220       -6.25520      -28.40370
H        -27.24580       -4.45800      -26.86090
C        -22.60860       -4.64840      -33.70770
H        -22.59200       -2.88960      -34.87440
C        -22.43410       -6.65330      -32.74370
C        -23.40120       -7.69400      -30.74930
C        -24.81550       -7.02130      -29.15990
H        -26.14540       -6.70980      -27.55060
C        -21.78050       -5.49550      -34.60580
C        -22.56840       -7.75410      -31.87960
C        -21.66740       -6.70770      -34.02330
C        -23.67890       -8.87150      -29.87480
C        -24.53970       -8.46240      -28.91930
H        -21.38010       -5.14420      -35.53280
C        -21.90690       -8.95140      -32.18290
H        -21.15510       -7.58890      -34.35200
H        -23.24150       -9.83390      -30.04660
H        -24.97940       -9.01380      -28.11590
C        -21.33290       -9.99700      -32.44780
C        -20.69090      -11.15600      -32.74010
C        -20.10700      -12.19760      -33.00020
C        -19.39910      -13.37370      -33.27260
C        -19.62010      -14.51910      -32.48470
C        -18.49480      -13.40330      -34.35140
N        -18.88780      -15.65660      -32.50110
C        -20.74340      -14.64900      -31.51060
N        -17.60710      -14.38620      -34.62670
C        -18.40750      -12.33110      -35.38600
C        -19.47370      -16.55100      -31.56790
Zn       -17.14510      -16.02400      -33.49650
C        -20.66610      -15.88720      -30.97740
H        -21.44860      -13.86240      -31.33510
C        -16.91860      -14.01450      -35.81110
C        -17.47170      -12.71650      -36.27980
H        -19.02100      -11.45380      -35.36040
C        -19.00870      -17.77190      -31.22160
N        -16.98220      -17.86750      -32.64620
N        -15.68380      -16.57670      -34.80680
H        -21.30060      -16.36060      -30.25880
C        -15.89720      -14.68230      -36.39160
H        -17.13690      -12.22780      -37.16980
C        -17.80710      -18.37930      -31.70290
H        -19.56680      -18.36290      -30.48870
C        -15.89810      -18.75440      -32.76150
C        -15.28600      -15.87500      -35.89420
C        -14.76620      -17.62850      -34.64580
H        -15.45970      -14.28510      -37.31290
C        -17.27930      -19.63280      -31.18770
C        -16.08920      -19.85300      -31.83500
C        -14.83270      -18.61560      -33.65680
C        -14.09550      -16.47000      -36.47980
C        -13.76840      -17.54690      -35.69400
H        -17.75430      -20.23460      -30.44810
H        -15.41060      -20.67140      -31.71970
C        -13.74650      -19.50920      -33.54120
H        -13.60040      -16.10850      -37.35090
H        -12.95230      -18.22900      -35.80580
C        -12.78320      -20.25070      -33.41310
C        -11.70880      -21.06180      -33.26300
C        -10.73500      -21.79040      -33.12440
C         -9.62460      -22.61990      -32.96570
C         -8.57470      -22.55840      -33.90430
C         -9.60000      -23.54830      -31.90590
N         -7.42340      -23.26270      -33.87150
C         -8.61410      -21.68700      -35.11570
N         -8.58950      -24.38770      -31.59420
C        -10.74310      -23.74260      -30.96560
C         -6.68560      -22.91150      -35.03670
Zn        -6.71540      -24.50850      -32.41050
C         -7.47250      -21.90900      -35.80070
H         -9.43630      -21.03710      -35.33620
C         -9.01830      -25.16190      -30.48000
C        -10.38900      -24.72380      -30.10910
H        -11.64860      -23.17410      -31.02780
C         -5.47880      -23.39140      -35.40480
N         -5.05450      -24.94350      -33.51950
N         -6.23930      -26.08400      -31.19860
H         -7.13580      -21.48160      -36.72190
C         -8.31880      -26.12960      -29.85060
H        -10.93940      -25.15280      -29.29830
C         -4.69650      -24.34230      -34.67860
H         -5.02830      -23.03480      -36.33750
C         -3.97710      -25.76290      -33.14390
C         -5.00630      -26.75310      -31.12650
C         -6.99470      -26.55630      -30.17930
H         -8.77820      -26.65060      -29.00360
C         -3.37210      -24.77180      -35.09420
C         -3.93480      -26.57620      -32.00720
C         -2.92580      -25.64600      -34.13470
C         -5.03200      -27.67360      -30.00710
C         -6.26840      -27.56160      -29.42190
H         -2.87700      -24.44840      -35.98070
C         -2.72100      -27.22570      -31.70470
H         -1.99510      -26.17160      -34.09340
H         -4.21990      -28.31280      -29.73110
H         -6.65600      -28.08850      -28.58070
C         -1.65510      -27.74600      -31.40950
C         -0.46690      -28.29030      -31.06060
C          0.61480      -28.75560      -30.72560
C          1.85440      -29.23730      -30.31490
C          1.93630      -30.05810      -29.17020
C          3.00730      -28.90200      -31.05670
N          3.06590      -30.45450      -28.54940
C          0.73920      -30.60640      -28.46850
N          4.28530      -29.13910      -30.69900
C          2.95810      -28.21210      -32.37870
C          2.67400      -31.25100      -27.43650
Zn         5.00200      -29.89050      -28.92910
C          1.19130      -31.33780      -27.42740
H         -0.26250      -30.41980      -28.79810
C          5.11270      -28.62260      -31.73610
C          4.23440      -28.05590      -32.79120
H          2.03990      -27.93460      -32.85480
C          3.49330      -31.80640      -26.51920
N          5.68750      -31.05220      -27.40070
N          6.92610      -29.72430      -29.58660
H          0.64300      -31.89650      -26.69780
C          6.46200      -28.61150      -31.75610
H          4.61070      -27.61750      -33.69190
C          4.91940      -31.70520      -26.49630
H          3.05600      -32.39380      -25.70390
C          7.02040      -31.22560      -26.99250
C          7.32160      -29.12470      -30.73530
C          8.09700      -30.07130      -28.89350
H          6.97590      -28.17450      -32.61980
C          5.74200      -32.31340      -25.46450
C          7.04400      -32.00900      -25.77310
C          8.14730      -30.76570      -27.68030
C          8.77060      -29.05970      -30.81040
C          9.24770      -29.64370      -29.66350
H          5.36840      -32.88150      -24.64380
H          7.93440      -32.28390      -25.24770
C          9.41600      -31.03490      -27.12480
H          9.32060      -28.63520      -31.61850
H         10.26430      -29.78340      -29.36160
C         10.51510      -31.27770      -26.64750
C         11.73080      -31.54070      -26.11250
C         12.82860      -31.77310      -25.62290
C         14.07430      -31.99300      -25.03860
C         15.24800      -31.64070      -25.73820
C         14.14660      -32.59580      -23.76390
N         16.49750      -31.60110      -25.22960
C         15.27030      -31.27730      -27.18570
N         15.24510      -32.68730      -22.98610
C         12.98650      -33.25580      -23.09610
C         17.37140      -31.21640      -26.28340
Zn        17.08230      -31.84530      -23.28760
C         16.55880      -31.04620      -27.51680
H         14.38560      -31.24340      -27.78860
C         14.87040      -33.38670      -21.80570
C         13.43500      -33.75430      -21.92400
H         12.01110      -33.29870      -23.53650
C         18.69800      -30.98410      -26.18240
N         19.02130      -31.43560      -23.76680
N         17.74920      -32.54260      -21.49010
H         16.98270      -30.78030      -28.46290
C         15.65410      -33.62970      -20.73310
H         12.91100      -34.30940      -21.17390
C         19.47150      -31.04640      -24.98070
H         19.25620      -30.69610      -27.08030
C         20.09460      -31.28820      -22.86910
C         18.98570      -32.25470      -20.88580
C         17.00560      -33.19270      -20.56620
H         15.23790      -34.18850      -19.88730
C         20.86850      -30.64090      -24.90400
C         21.24520      -30.77680      -23.59300
C         20.06080      -31.62340      -21.51510
C         18.97260      -32.75900      -19.52460
C         17.75340      -33.35480      -19.32760
H         21.45020      -30.30610      -25.73270
H         22.19710      -30.57190      -23.14970
C         21.17940      -31.27890      -20.71830
H         19.78960      -32.67400      -18.83930
H         17.38600      -33.84690      -18.45590
C         22.11920      -30.93800      -20.01740
C         23.15630      -30.54450      -19.23240
C         24.08120      -30.18130      -18.52310
C         25.15570      -29.76250      -17.70060
C         25.13830      -30.15100      -16.36140
C         26.16710      -29.00330      -18.29050
N         26.11900      -29.82830      -15.40650
C         24.13460      -30.99800      -15.74110
N         27.30260      -28.50520      -17.62810
C         26.24320      -28.64480      -19.69530
C         25.76050      -30.45070      -14.26000
Zn        27.67320      -28.52250      -15.61960
C         24.51950      -31.19060      -14.44010
H         23.27380      -31.38520      -16.24470
C         28.05430      -27.88290      -18.56610
C         27.41440      -27.95460      -19.87120
H         25.50470      -28.89850      -20.42650
C         26.47410      -30.41330      -13.02230
N         28.32840      -28.92820      -13.71970
N         29.49050      -27.61740      -15.90590
H         24.03690      -31.76240      -13.68020
C         29.30700      -27.23190      -18.34520
H         27.81420      -27.53910      -20.76830
C         27.61930      -29.73710      -12.78980
H         26.02650      -30.99500      -12.20860
C         29.38200      -28.39840      -13.06270
C         29.94240      -27.11970      -17.15930
C         30.39980      -27.24660      -14.98030
H         29.76810      -26.79380      -19.23780
C         28.33540      -29.68600      -11.48840
C         29.39730      -28.86750      -11.64590
C         30.34540      -27.51930      -13.59780
C         31.23230      -26.41460      -16.94140
C         31.50790      -26.47950      -15.62140
H         28.01240      -30.22580      -10.62240
H         30.15300      -28.57350      -10.94580
C         31.26510      -26.91130      -12.74520
H         31.79030      -25.95950      -17.73340
H         32.34110      -26.09330      -15.06990
C         32.04100      -26.33900      -11.99170
C         32.87330      -25.67660      -11.15470
C         33.60010      -25.05160      -10.39680
C         34.39370      -24.28300       -9.51980
C         35.34100      -23.42120      -10.08000
C         34.14970      -24.40060       -8.14860
N         36.11980      -22.49370       -9.36740
C         35.69140      -23.35270      -11.48500
N         34.74930      -23.62190       -7.14460
C         33.25390      -25.35950       -7.53210
C         36.91000      -21.87480      -10.27560
Zn        35.90960      -21.95960       -7.40510
C         36.67170      -22.40050      -11.60960
H         35.25090      -23.95920      -12.24800
C         34.25500      -24.06580       -5.96530
C         33.32340      -25.16150       -6.17610
H         32.67420      -26.07870       -8.07130
C         37.84110      -20.82620       -9.99830
N         37.42340      -20.59230       -7.56500
N         36.08280      -21.70620       -5.38090
H         37.18140      -22.08220      -12.48980
C         34.56700      -23.53690       -4.67450
H         32.81340      -25.68520       -5.40060
C         38.05790      -20.25670       -8.79380
H         38.41060      -20.46980      -10.86380
C         37.94520      -19.78570       -6.61610
C         36.77090      -20.76690       -4.69690
C         35.37520      -22.48530       -4.42340
H         34.08740      -24.05000       -3.83370
C         39.01830      -19.15260       -8.53480
C         37.63360      -19.79470       -5.24150
C         38.94880      -18.85950       -7.21910
C         36.51050      -20.89830       -3.23280
C         35.67090      -21.94270       -3.07190
H         39.62520      -18.71570       -9.30000
C         38.23620      -18.86310       -4.39530
H         39.48070      -18.12750       -6.64580
H         36.95200      -20.24890       -2.50430
H         35.25910      -22.35510       -2.17480
C         38.76370      -18.04600       -3.65200
C         39.34270      -17.13710       -2.83100
C         39.85550      -16.30870       -2.09260
C         40.40470      -15.31790       -1.25060
C         40.15330      -15.40600        0.12280
C         41.14750      -14.29260       -1.84460
N         40.50070      -14.43300        1.07520
C         39.53300      -16.52690        0.80060
N         41.64360      -13.15820       -1.17950
C         41.56630      -14.24510       -3.23180
C         40.12010      -14.91420        2.28200
Zn        41.16190      -12.54300        0.70390
C         39.52410      -16.23300        2.14160
H         39.17540      -17.40750        0.31040
C         42.33520      -12.44060       -2.09530
C         42.31620      -13.10630       -3.38820
H         41.32490      -14.98860       -3.96160
C         40.22690      -14.22510        3.53050
N         41.10340      -12.06880        2.68760
N         42.22970      -10.81690        0.46750
H         39.16020      -16.82560        2.94860
C         42.96320      -11.17620       -1.86930
H         42.80140      -12.74550       -4.26530
C         40.64750      -12.95220        3.70120
H         39.90660      -14.79870        4.40610
C         41.34300      -10.87290        3.27230
C         42.89610      -10.45060       -0.73120
C         42.33360       -9.77290        1.32150
H         43.51880      -10.77410       -2.72240
C         40.64800      -12.21380        4.99170
C         41.04430      -10.94910        4.73240
C         41.82520       -9.71420        2.63320
C         43.46030       -9.08710       -0.54870
C         43.10090       -8.66390        0.68210
H         40.36590      -12.66270        5.92010
H         41.16260      -10.11240        5.39000
C         41.82550       -8.49400        3.31860
H         44.03150       -8.58730       -1.30180
H         43.30000       -7.73760        1.18120
C         41.78840       -7.41890        3.89870
C         41.74090       -6.22370        4.53960
C         41.69450       -5.14680        5.11510
C         41.64260       -3.91290        5.77810
C         42.24620       -2.78750        5.19060
C         41.03840       -3.83610        7.04410
N         42.25290       -1.52490        5.68120
C         43.00760       -2.84410        3.90790
N         40.87230       -2.72040        7.79510
C         40.49600       -5.02560        7.76500
C         43.01060       -0.73130        4.78140
Zn        41.27770       -0.77660        7.31170
C         43.47370       -1.60060        3.66750
H         43.12320       -3.74790        3.34480
C         40.25190       -3.12120        9.00620
C         40.02750       -4.59030        8.95330
H         40.51930       -6.01250        7.34920
C         43.27730        0.58900        4.89180
N         42.09690        1.07340        7.01570
N         40.68700       -0.14350        9.16440
H         44.06720       -1.23990        2.85450
C         39.90780       -2.32530       10.04280
H         39.57270       -5.13950        9.74990
C         42.82920        1.44850        5.94040
H         43.88360        1.07300        4.11960
C         41.84960        2.23950        7.75990
C         40.62310        1.18240        9.62620
C         40.09650       -0.91150       10.10980
H         39.43540       -2.77460       10.92170
C         43.08910        2.87940        5.96890
C         41.13110        2.29820        8.95700
C         42.47250        3.36670        7.09330
C         39.96090        1.20200       10.91680
C         39.64080       -0.09550       11.22500
H         43.65440        3.40930        5.23760
C         40.85990        3.57160        9.50280
H         42.44210        4.37330        7.45280
H         39.78580        2.08600       11.49250
H         39.15570       -0.47240       12.09560
C         40.57580        4.67290        9.94870
C         40.22530        5.89210       10.42290
C         39.87740        6.99050       10.83330
C         39.43110        8.23780       11.27030
C         38.71650        8.33180       12.48050
C         39.70640        9.38020       10.49150
N         38.07610        9.42460       12.95060
C         38.55860        7.19180       13.43110
N         39.20780       10.62000       10.68400
C         40.61330        9.36590        9.30620
C         37.47830        9.05960       14.18700
Zn        37.77560       11.22430       12.01820
C         37.81870        7.63990       14.46740
H         38.99270        6.22780       13.25730
C         39.74290       11.44970        9.66100
C         40.64150       10.62260        8.81410
H         41.12140        8.48260        8.97550
C         36.70200        9.84240       14.96670
N         36.72730       11.92740       13.62340
N         37.88360       13.14410       11.32870
H         37.50080        7.12680       15.35130
C         39.46780       12.75620        9.45950
H         41.18270       11.01650        7.97890
C         36.34100       11.19800       14.69520
H         36.29710        9.42940       15.89720
C         36.14900       13.20070       13.77490
C         38.58220       13.55630       10.24490
C         37.15500       14.25710       11.78290
H         39.95060       13.27740        8.62520
C         35.48340       11.98330       15.57230
C         35.36250       13.22040       14.99620
C         36.34240       14.28260       12.91720
C         38.31390       14.95820        9.96090
C         37.42510       15.38710       10.91230
H         35.05420       11.62610       16.48090
H         34.81240       14.06750       15.34880
C         35.68310       15.49720       13.22860
H         38.74780       15.50970        9.15800
H         36.99600       16.35970       11.03070
C         35.11780       16.54470       13.50030
N         -2.81560       36.49190        3.65590
C         -1.64570       35.91790        4.01310
C         -3.64300       35.82780        2.81910
C         -1.25690       34.66390        3.54000
H         -1.00340       36.49060        4.70170
C         -3.32550       34.57120        2.30130
H         -4.59150       36.32750        2.55850
C         -2.11220       33.99040        2.66850
H         -0.30800       34.22660        3.84240
H         -4.00910       34.06090        1.62670
C         -1.73130       32.68050        2.13700
C         -1.06380       32.60960        0.91380
C         -2.03610       31.52860        2.86220
C         -0.69170       31.36890        0.41020
H         -0.83570       33.51940        0.36040
C         -1.66520       30.28720        2.35880
H         -2.55970       31.60280        3.81400
C         -0.99350       30.21670        1.13750
H         -0.16930       31.29270       -0.54230
H         -1.89410       29.37630        2.90980
C         -0.59640       28.90840        0.61020
C         -1.44950       28.21990       -0.26390
C          0.63580       28.35160        0.98130
C         -1.07350       26.97170       -0.76400
C         -2.67750       28.79200       -0.63550
C          1.01360       27.10300        0.48360
C          1.48850       29.05770        1.84650
C          0.15580       26.42150       -0.38590
H         -1.73230       26.43080       -1.44360
C         -3.73170       29.30730       -0.94700
H          1.96940       26.66350        0.76920
C          2.21290       29.68920        2.58850
C          0.53350       25.16970       -0.88850
C         -4.95540       29.88000       -1.33120
C          3.07890       30.39550        3.43960
C          0.85800       24.08580       -1.32590
C         -6.09930       29.67660       -0.54780
C         -5.02910       30.62870       -2.51380
C          4.02290       31.27620        2.89390
C          3.01640       30.19250        4.82480
C          1.22980       22.83340       -1.83090
C         -7.32430       30.17430       -0.97380
H         -6.02370       29.11940        0.38550
C         -6.25370       31.12590       -2.93980
H         -4.12700       30.80730       -3.09810
C          4.93990       31.90620        3.72530
H          4.03980       31.45270        1.81880
C          3.93350       30.82260        5.65630
H          2.25620       29.53210        5.24090
C          0.37700       22.16810       -2.72190
C          2.44740       22.26250       -1.43720
C         -7.40740       30.87530       -2.18440
H         -8.22310       30.01200       -0.37910
H         -6.32540       31.69930       -3.86370
C          4.91510       31.65680        5.10430
H          5.68690       32.58270        3.31070
H          3.90280       30.66190        6.73360
C          0.74210       20.92570       -3.21940
H         -0.56500       22.62860       -3.01700
C          2.81260       21.01990       -1.93450
H          3.09770       22.79550       -0.74490
C         -8.66110       31.27800       -2.67490
C          5.91920       32.19390        5.92800
C          1.95860       20.35340       -2.82360
H          0.09230       20.39280       -3.91240
H          3.75450       20.55920       -1.63980
C         -9.74780       31.56770       -3.13290
C          6.82720       32.59780        6.62610
C          2.32440       19.09620       -3.32090
C          2.63900       18.00550       -3.74910
C          3.00220       16.74560       -4.24180
C          2.15120       16.08180       -5.13550
C          4.21110       16.16650       -3.83300
C          2.51130       14.83390       -5.62350
H          1.21530       16.54760       -5.44090
C          4.57060       14.91850       -4.32070
H          4.85930       16.69780       -3.13740
C          3.72030       14.25560       -5.21540
H          1.86340       14.30220       -6.31920
H          5.50620       14.45160       -4.01500
C          4.08650       12.99670       -5.71120
C          4.40600       11.90880       -6.14210
C          4.77810       10.65360       -6.64330
C          5.43860       10.57320       -7.87620
C          4.48470        9.49980       -5.90500
C          5.80850        9.33170       -8.37350
H          5.65710       11.48200       -8.43520
C          4.85470        8.25820       -6.40190
H          3.96920        9.58370       -4.94920
C          5.51570        8.17840       -7.63430
H          6.32240        9.24730       -9.33020
H          4.63580        7.34880       -5.84360
C          5.88980        6.92460       -8.13560
C          6.21250        5.83850       -8.56850
C          6.58160        4.58340       -9.06620
C          7.81060        4.01490       -8.69710
C          5.72050        3.89170       -9.93190
C          8.17710        2.75380       -9.19200
C          8.66940        4.70630       -7.83450
C          6.08760        2.63090      -10.42710
C          4.49360        4.45700      -10.29870
C          7.31590        2.06170      -10.05740
C          9.40140        2.18480       -8.82270
C          9.41200        5.30720       -7.08700
C          5.22600        1.93950      -11.28660
C          3.42890        4.94420      -10.61530
C          7.68020        0.80350      -10.55150
C         10.46160        1.68910       -8.50440
C         10.26890        6.00170       -6.22250
C          4.47720        1.34020      -12.02890
C          2.19780        5.50590      -10.97920
C          7.99290       -0.28700      -10.98110
C         11.68800        1.11710       -8.14110
C         11.21140        6.89140       -6.75380
C         10.16880        5.79480       -4.84080
C          3.61120        0.64830      -12.88580
C          2.11050        6.28210      -12.14190
C          1.07390        5.28120      -10.17400
C          8.35290       -1.54650      -11.47890
C         11.75130        0.26770       -7.02920
C         12.83110        1.40380       -8.89840
C         12.06000        7.57840       -5.89720
H         11.27230        7.03810       -7.83150
C         11.01750        6.48180       -3.98440
H          9.42840        5.09870       -4.44840
C          3.71900        0.83310      -14.27010
C          2.65150       -0.21640      -12.34430
C          0.89100        6.83820      -12.50110
H          2.99650        6.44360      -12.75460
C         -0.14540        5.83750      -10.53330
H          1.16340        4.67340       -9.27450
C          8.06590       -2.69310      -10.72720
C          8.99300       -1.63920      -12.72150
C         12.96660       -0.29880       -6.67150
H         10.85000        0.05780       -6.45460
C         14.04600        0.83720       -8.54060
H         12.75930        2.06630       -9.76010
C         11.96090        7.37130       -4.51520
H         12.79990        8.27450       -6.29010
H         10.95610        6.33510       -2.90700
C          2.86120        0.14810      -15.11860
H          4.47220        1.51070      -14.67030
C          1.79380       -0.90140      -13.19300
H          2.58470       -0.34540      -11.26470
C         -0.23320        6.61480      -11.69570
H          0.80150        7.44480      -13.40130
H         -1.03160        5.67480       -9.92140
C          8.42240       -3.94020      -11.22050
H          7.56620       -2.59920       -9.76380
C          9.34950       -2.88640      -13.21450
H          9.20640       -0.73540      -13.29090
C         14.11010       -0.01210       -7.42820
H         13.03770       -0.96190       -5.81050
H         14.94670        1.04660       -9.11610
C         12.81990        8.06350       -3.65000
C          1.90140       -0.71730      -14.57760
H          2.92790        0.27730      -16.19800
H          1.04050       -1.57870      -12.79280
C         -1.46530        7.17750      -12.05710
C          9.06370       -4.03340      -12.46260
H          8.20780       -4.84380      -10.65170
H          9.84840       -2.97980      -14.17820
C         15.33920       -0.58150       -7.06720
C         13.56470        8.66080       -2.90160
C          1.03700       -1.41030      -15.43630
C         -2.53220        7.66410      -12.36740
C          9.42760       -5.29300      -12.95950
C         16.40510       -1.07030       -6.75710
C         14.42840        9.34940       -2.03850
C          0.29170       -2.00960      -16.18210
C         -3.76490        8.22740      -12.72520
C          9.74550       -6.38210      -13.38870
C         17.64040       -1.62930       -6.40180
C         14.06190       10.61290       -1.55670
C         15.64710        8.76390       -1.67130
C         -0.56610       -2.70220      -17.04770
C         -4.60480        7.54370      -13.61390
C         -4.13920        9.46630      -12.18850
C         10.11880       -7.63870      -13.88580
C         17.98970       -2.89730       -6.88440
C         18.50970       -0.90880       -5.57220
C         14.91940       11.29530       -0.70560
H         13.10930       11.05070       -1.85250
C         16.50480        9.44610       -0.82030
H         15.91330        7.77990       -2.05540
C         -0.17640       -3.95030      -17.55110
C         -1.79820       -2.13580      -17.39930
C         -5.82470        8.10170      -13.96830
H         -4.29620        6.58110      -14.01980
C         -5.35890       10.02450      -12.54290
H         -3.47230        9.98210      -11.49870
C          9.27660       -8.30550      -14.78500
C         11.33220       -8.20870      -13.47810
C         19.21560       -3.44670       -6.53750
H         17.29960       -3.44180       -7.52740
C         19.73550       -1.45810       -5.22500
H         18.21870        0.07510       -5.20620
C         16.13960       10.71100       -0.34030
H         14.65220       12.27870       -0.32120
H         17.45670        9.00750       -0.52420
C         -1.02190       -4.63420      -18.41240
H          0.78500       -4.37440      -17.26440
C         -2.64390       -2.81960      -18.26070
H         -2.08350       -1.16490      -16.99590
C         -6.19880        9.34130      -13.43250
H         -6.49130        7.58540      -14.65780
H         -5.66730       10.98680      -12.13640
C          9.65050       -9.54630      -15.28110
H          8.33610       -7.84730      -15.08870
C         11.70650       -9.44920      -13.97420
H         11.97310       -7.67520      -12.77710
C         20.08620       -2.72530       -5.70940
H         19.50560       -4.43070       -6.90300
H         20.42500       -0.91340       -4.58140
C         17.00810       11.40300        0.51370
C         -2.25350       -4.06690      -18.76610
H         -0.73690       -5.60530      -18.81460
H         -3.60570       -2.39570      -18.54630
C         -7.42860        9.90650      -13.79310
C         10.86570      -10.11500      -14.87610
H          9.00900      -10.07950      -15.98130
H         12.64640       -9.90740      -13.66960
C         21.32420       -3.28010       -5.36060
C         17.76180       12.00500        1.24960
C         -3.10600       -4.75650      -19.63750
C         -8.49260       10.39740      -14.10770
C         11.24620      -11.36440      -15.38280
C         22.39530       -3.76300       -5.05820
C         18.63220       12.70360        2.09610
C         -3.84450       -5.35400      -20.39220
C         -9.71910       10.96520      -14.47520
C         11.57600      -12.44490      -15.82560
C         23.62860       -4.32590       -4.70640
C         18.26480       13.97030        2.57050
C         19.85870       12.12830        2.45490
C         -4.69960       -6.04460      -21.26010
C        -10.55890       10.27960      -15.36340
C        -10.08820       12.21200      -13.95250
C         11.95280      -13.69120      -16.34240
C         23.97220       -5.59370       -5.19500
C         24.49910       -3.61690       -3.86760
C         19.12780       14.66470        3.40570
H         17.30680       14.40040        2.28120
C         20.72170       12.82290        3.29020
H         20.12620       11.14240        2.07680
C         -4.31360       -7.29500      -21.76130
C         -5.93140       -5.47650      -21.61230
C        -11.77140       10.84390      -15.73170
H        -10.25540        9.31080      -15.75810
C        -11.30080       12.77630      -14.32090
H         -9.42240       12.72900      -13.26260
C         11.10250      -14.35040      -17.24060
C         13.17340      -14.26190      -15.95690
C         25.18910       -6.15710       -4.83930
H         23.28330       -6.12790       -5.84790
C         25.71590       -4.18040       -3.51200
H         24.21510       -2.63180       -3.49980
C         20.35470       14.08970        3.76350
H         18.85960       15.65020        3.78430
H         21.67920       12.39210        3.57990
C         -5.16410       -7.98170      -22.61550
H         -3.35160       -7.71940      -21.47710
C         -6.78180       -6.16320      -22.46640
H         -6.21310       -4.50280      -21.21360
C        -12.13950       12.09160      -15.21050
H        -12.43740       10.32650      -16.42100
H        -11.60470       13.74450      -13.92530
C         11.47360      -15.58430      -17.75460
H         10.15750      -13.89130      -17.52850
C         13.54450      -15.49600      -16.47110
H         13.82140      -13.73480      -15.25790
C         26.05730       -5.45030       -3.99650
H         25.47300       -7.14200       -5.20760
H         26.40510       -3.64560       -2.85970
C         21.22440       14.79080        4.60880
C         -6.39720       -7.41530      -22.96490
H         -4.88220       -8.95520      -23.01430
H         -7.74370       -5.73850      -22.75080
C        -13.36330       12.66120      -15.58440
C         12.69390      -16.15510      -17.36860
H         10.82520      -16.11140      -18.45330
H         14.48900      -15.95520      -16.18240
C         27.28110       -6.02260       -3.62720
C         21.97460       15.39760        5.34420
C         -7.26070       -8.11070      -23.82070
C        -14.42400       13.15220      -15.90900
C         13.06520      -17.40430      -17.88300
C         28.33860       -6.51830       -3.29910
C         22.83460       16.09590        6.20160
C         -8.01350       -8.71220      -24.55750
C        -15.65130       13.71470      -16.28280
C         13.38250      -18.48930      -18.32310
C         29.55840       -7.08910       -2.91340
C         22.45070       17.34960        6.68930
C         24.05880       15.52540        6.56530
C         -8.88710       -9.40630      -25.40450
C        -16.49800       13.00780      -17.14300
C        -16.01310       14.97170      -15.78720
C         13.74220      -19.74830      -18.82160
C         29.91510       -8.35020       -3.40190
C         30.40000       -6.38800       -2.04330
C         23.30240       18.03960        7.55400
H         21.49320       17.78290        6.39890
C         24.90880       16.21710        7.43090
H         24.34570       14.54740        6.17810
C         -8.52070      -10.66550      -25.89060
C        -10.11400       -8.82920      -25.74900
C        -17.72360       13.56610      -17.51120
H        -16.20450       12.02850      -17.52150
C        -17.23960       15.52750      -16.15620
H        -15.34380       15.51190      -15.11750
C         12.86640      -20.42740      -19.67510
C         14.96660      -20.31290      -18.44910
C         31.12860       -8.91910       -3.01040
H         29.25170       -8.88430       -4.08210
C         31.61290       -6.95890       -1.65370
H         30.11110       -5.40440       -1.67240
C         24.53130       17.47410        7.92350
C         22.92950       19.29390        8.06550
C         26.13570       15.65130        7.81700
C         -9.39540      -11.35760      -26.73030
H         -7.56090      -11.10300      -25.61620
C        -10.98680       -9.52300      -26.58890
H        -10.38650       -7.84610      -25.36480
C        -18.09350       14.82580      -17.01890
C        -18.59200       12.86900      -18.36760
C        -17.62480       16.78530      -15.66240
C         13.21830      -21.68940      -20.15790
H         11.91490      -19.97650      -19.95860
C         15.31640      -21.57560      -18.93230
H         15.64110      -19.77260      -17.78440
C         31.97490       -8.22590       -2.13330
C         31.51080      -10.18060       -3.49620
C         32.47810       -6.27020       -0.78750
C         25.42160       18.20080        8.83290
C         22.62320       20.37450        8.52660
C         27.19430       15.17010        8.16660
C        -10.62910      -10.78820      -27.07660
C         -9.04490      -12.62170      -27.23320
C        -12.22120       -8.96000      -26.95300
C        -19.37960       15.41170      -17.40630
C        -19.36110       12.28260      -19.10150
C        -17.98030       17.86770      -15.24280
C         14.44280      -22.26320      -19.78640
C         12.34570      -22.39200      -21.00590
C         16.53760      -22.16160      -18.55790
C         33.24430       -8.82760       -1.71610
C         31.86600      -11.26580       -3.90870
C         33.24870       -5.69480       -0.04640
C         26.35650       19.09440        8.30840
C         25.31640       17.98820       10.20830
C         22.23660       21.61970        9.04930
C         28.40790       14.57830        8.55420
C        -11.54940      -11.51890      -27.95200
C         -8.76220      -13.71330      -27.68330
C        -13.29150       -8.49470      -27.28760
C        -19.46090       16.17480      -18.57190
C        -20.49970       15.19730      -16.60180
C        -20.23200       11.57690      -19.94790
C        -18.36150       19.12020      -14.73370
C         14.80750      -23.59020      -20.29020
C         11.60250      -23.01890      -21.73300
C         17.58550      -22.68490      -18.23780
C         33.27170       -9.65710       -0.59410
C         34.40220       -8.56100       -2.44790
C         32.24910      -12.52060       -4.41030
C         34.12190       -5.00120        0.80760
C         27.20080       19.78290        9.17180
H         26.42120       19.24810        7.23210
C         26.16110       18.67650       11.07090
H         24.57840       17.28850       10.59810
C         21.49350       21.67260       10.23650
C         22.56930       22.79800        8.36770
C         29.56850       14.80550        7.80250
C         28.44250       13.73520        9.67360
C        -11.45390      -11.35670      -29.33480
C        -12.50520      -12.36400      -27.38650
C         -8.40310      -14.97280      -28.19090
C        -14.52100       -7.92770      -27.66150
C        -20.67960       16.73540      -18.93580
H        -18.57600       16.32810      -19.18770
C        -21.71750       15.75930      -16.96580
H        -20.41640       14.59550      -15.69830
C        -21.18370       10.70820      -19.39670
C        -20.12610       11.72320      -21.33760
C        -17.94210       20.29170      -15.37870
C        -19.13240       19.19150      -13.56550
C         14.51270      -24.71810      -19.52280
C         15.44110      -23.70370      -21.52850
C         10.71820      -23.72330      -22.56680
C         18.80300      -23.26310      -17.84170
C         34.47470      -10.23110       -0.20010
H         32.35750       -9.85070       -0.03540
C         35.60480       -9.13460       -2.05250
H         34.36010       -7.91010       -3.31970
C         32.87550      -12.60390       -5.66150
C         31.97690      -13.68180       -3.67480
C         34.05970       -5.21060        2.19170
C         35.03200       -4.08130        0.26900
C         27.09800       19.56730       10.54600
H         27.93670       20.48320        8.77990
H         26.09400       18.52250       12.14670
C         21.03810       22.89560       10.71130
H         21.26710       20.75220       10.77420
C         22.11420       24.02140        8.84290
H         23.17300       22.74710        7.46210
C         30.74660       14.14930        8.13640
H         29.53750       15.48600        6.95200
C         29.62010       13.07880       10.00710
H         27.54140       13.58950       10.26880
C        -12.32560      -12.05250      -30.16380
H        -10.70260      -10.69090      -29.75640
C        -13.37680      -13.05910      -28.21660
H        -12.56470      -12.47540      -26.30510
C         -8.70520      -16.13080      -27.46180
C         -7.71830      -15.06130      -29.41060
C        -14.59230       -7.11400      -28.80050
C        -15.66180       -8.15590      -26.88050
C        -21.79810       16.52560      -18.12910
H        -20.76160       17.33450      -19.84140
H        -22.60190       15.60410      -16.34980
C        -21.98950        9.94710      -20.23350
H        -21.27870       10.62660      -18.31430
C        -20.93210       10.96220      -22.17450
H        -19.40440       12.42500      -21.75420
C        -18.24190       21.52940      -14.82420
H        -17.37340       20.22490      -16.30560
C        -19.43190       20.42920      -13.01080
H        -19.48240       18.27460      -13.09180
C         14.86070      -25.97660      -19.99860
H         14.01430      -24.60910      -18.56050
C         15.78710      -24.96300      -22.00480
H         15.66070      -22.81180      -22.11370
C         10.75180      -23.51870      -23.95280
C          9.78730      -24.60680      -22.00340
C         18.83800      -24.12450      -16.73660
C         19.98120      -22.95120      -18.53380
C         35.63190       -9.96690       -0.93300
H         34.51520      -10.88160        0.67210
H         36.51870       -8.93840       -2.61140
C         33.17380      -13.84780       -6.20180
H         33.11490      -11.69230       -6.20830
C         32.27550      -14.92630       -4.21510
H         31.52170      -13.60270       -2.68800
C         34.86360       -4.45910        3.03940
H         33.37370       -5.95420        2.59600
C         35.83550       -3.32990        1.11650
H         35.09680       -3.95350       -0.81100
C         27.99480       20.28060       11.45720
C         21.32470       24.06870        9.99980
H         20.44860       22.94760       11.62650
H         22.35610       24.94330        8.31420
C         30.76680       13.26410        9.22260
H         31.65140       14.30790        7.55000
H         29.65450       12.41010       10.86690
C        -13.27960      -12.89960      -29.59900
H        -12.26600      -11.93900      -31.24530
H        -14.12890      -13.72310      -27.79320
C         -8.27190      -17.36780      -27.92120
H         -9.26960      -16.05320      -26.53290
C         -7.28470      -16.29830      -29.87000
H         -7.52020      -14.15780      -29.98650
C        -15.78690       -6.48380      -29.12400
H        -13.70760       -6.97220      -29.42030
C        -16.85650       -7.52560      -27.20400
H        -15.60300       -8.81860      -26.01770
C        -23.08050       17.12400      -18.50390
C        -21.84510       10.05280      -21.62360
H        -22.72480        9.25950      -19.81630
H        -20.85060       11.05880      -23.25700
C        -18.96160       21.59850      -13.62350
H        -17.91010       22.44640      -15.31030
H        -20.01900       20.49620      -12.09520
C         15.49630      -26.08970      -21.23560
H         14.63920      -26.86740      -19.41290
H         16.28200      -25.06980      -22.96880
C          9.82370      -24.15510      -24.76690
H         11.49870      -22.85240      -24.38320
C          8.85900      -25.24280      -22.81740
H          9.78960      -24.78100      -20.92780
C         20.05380      -24.62830      -16.29190
H         17.91200      -24.38440      -16.22420
C         21.19680      -23.45540      -18.08950
H         19.93850      -22.30530      -19.41040
C         36.89890      -10.57670       -0.52520
C         32.84640      -15.01130       -5.49210
H         33.64950      -13.92540       -7.17900
H         32.05630      -15.83690       -3.65820
C         35.73020       -3.49660        2.50420
H         34.81580       -4.60440        4.11830
H         36.53880       -2.60350        0.71020
C         29.21300       19.70760       11.82220
C         27.63550       21.52760       11.96730
C         20.76590       25.28890       10.41650
C         31.92340       12.51250        9.49260
C        -14.19130      -13.63640      -30.47610
C         -7.53490      -17.44930      -29.11070
H         -8.49060      -18.27380      -27.35670
H         -6.74080      -16.37790      -30.81080
C        -16.91260       -6.66520      -28.30900
H        -15.85160       -5.84000      -30.00090
H        -17.74760       -7.68650      -26.59760
C        -23.44350       18.36950      -17.99230
C        -23.94410       16.45060      -19.36700
C        -22.57680        9.20000      -22.46740
C        -19.15540       22.84220      -12.99820
C         15.86920      -27.41660      -21.72930
C          8.85880      -24.99710      -24.19730
H          9.83300      -23.99400      -25.84480
H          8.12260      -25.92210      -22.38850
C         21.23800      -24.27280      -16.95170
H         20.09370      -25.28760      -15.42510
H         22.12030      -23.20880      -18.61300
C         37.76290       -9.89360        0.32960
C         37.24590      -11.84220       -0.99710
C         33.03240      -16.26720       -6.09440
C         36.45130       -2.64910        3.36230
C         30.03770       20.40840       12.70250
H         29.51350       18.73740       11.43270
C         28.51560       22.16500       12.84340
H         26.69150       21.99370       11.69270
C         20.22670       26.32780       10.74040
C         32.89730       11.81380        9.68830
C        -15.42020      -13.08360      -30.83340
C        -13.82790      -14.89270      -30.96020
C         -6.98900      -18.68160      -29.50870
C        -18.08400       -5.93230      -28.56430
C        -24.67870       18.90340      -18.36200
H        -22.78270       18.91310      -17.32080
C        -25.16280       17.05090      -19.68750
H        -23.67890       15.47990      -19.77960
C        -23.15870        8.41850      -23.19200
C        -19.25760       23.90770      -12.42450
C         17.07790      -27.99100      -21.33570
C         15.01930      -28.11290      -22.58790
C          7.84960      -25.54960      -25.00430
C         22.47800      -24.68690      -16.43510
C         38.96760      -10.50510        0.68150
H         37.50920       -8.90810        0.71290
C         38.46890      -12.38480       -0.59980
H         36.58430      -12.39310       -1.66090
C         33.12670      -17.34410       -6.64770
C         37.02030       -1.86850        4.09830
N         29.69430       21.61390       13.20800
H         31.00850       19.99720       13.02050
H         28.27480       23.15170       13.27380
C        -16.25290      -13.81300      -31.68400
H        -15.72480      -12.10750      -30.46310
C        -14.71630      -15.55880      -31.80580
H        -12.87640      -15.34350      -30.68960
C         -6.45820      -19.73140      -29.81030
C        -19.07060       -5.24690      -28.74230
N        -25.52520       18.25440      -19.19140
H        -25.01060       19.88420      -17.98450
H        -25.88030       16.55610      -20.36390
C         17.39650      -29.26110      -21.81730
H         17.75690      -27.46330      -20.66960
C         15.40870      -29.38020      -23.02420
H         14.07320      -27.68240      -22.90930
C          6.93980      -25.97220      -25.68870
C         23.55160      -24.98630      -15.95250
N         39.31650      -11.72610        0.22050
H         39.68460      -10.00470        1.35550
H         38.79030      -13.38040       -0.94660
N        -15.90480      -15.02650      -32.16520
H        -17.23500      -13.41740      -31.99690
H        -14.47580      -16.55320      -32.21570
N         16.57570      -29.94590      -22.64420
H         18.33910      -29.75580      -21.53560
H         14.76850      -29.97060      -23.70120
C          7.90630       33.00820        7.41950
C          9.04830       32.20100        7.51950
C          7.86660       34.22270        8.12770
C         10.10490       32.62530        8.31580
H          9.09860       31.25650        6.97820
N          8.89460       34.62700        8.90050
H          6.98850       34.88850        8.07440
C          9.99240       33.84400        8.99290
H         11.00660       32.02640        8.41740
H         10.80820       34.21440        9.63590
C        -11.00260       31.85130       -3.68700
C        -11.59290       30.95370       -4.58740
C        -11.69170       33.03080       -3.35080
C        -12.84150       31.25560       -5.11730
H        -11.07500       30.03500       -4.86190
N        -12.90280       33.31660       -3.86840
H        -11.26190       33.76510       -2.64780
C        -13.46810       32.44570       -4.73390
H        -13.33060       30.58330       -5.81810
H        -14.46120       32.71760       -5.13070
C        -19.31730       25.12730      -11.73800
C        -18.27690       25.49610      -10.87330
C        -20.40800       26.00020      -11.90190
C        -18.35480       26.71250      -10.20650
H        -17.42370       24.83300      -10.73210
N        -20.47550       27.18020      -11.25380
H        -21.24890       25.74740      -12.56990
C        -19.46910       27.52980      -10.42200
H        -17.56760       27.03170       -9.52760
H        -19.56710       28.50330       -9.91300
C        -23.78550        7.48260      -24.02470
C        -23.16690        6.25340      -24.29190
C        -25.03650        7.75630      -24.60710
C        -23.80720        5.34500      -25.12580
H        -22.19850        6.02120      -23.84920
N        -25.65110        6.87060      -25.41590
H        -25.55920        8.71030      -24.42120
C        -25.04830        5.68800      -25.67170
H        -23.35800        4.38170      -25.35590
H        -25.58530        4.99410      -26.34120
C        -20.18370       -4.41290      -28.90800
C        -20.20930       -3.15120      -28.29700
C        -21.28820       -4.81960      -29.67830
C        -21.32560       -2.34230      -28.46940
H        -19.36330       -2.81760      -27.69710
N        -22.36840       -4.03010      -29.83940
H        -21.30820       -5.80330      -30.17900
C        -22.38770       -2.81570      -29.24700
H        -21.38160       -1.35820      -28.01120
H        -23.29220       -2.20490      -29.40630
C         -5.79540      -20.92640      -30.11830
C         -4.50760      -21.16140      -29.61590
C         -6.40120      -21.90690      -30.92440
C         -3.87090      -22.35630      -29.92780
H         -4.02070      -20.41350      -28.99050
N         -5.77800      -23.06460      -31.22150
H         -7.41190      -21.76090      -31.34240
C         -4.53750      -23.28560      -30.73280
H         -2.87250      -22.57350      -29.55650
H         -4.06700      -24.24610      -31.00120
C          5.86040      -26.40860      -26.46790
C          4.71110      -25.61410      -26.58290
C          5.90740      -27.63960      -27.14720
C          3.65590      -26.06600      -27.36580
H          4.65380      -24.65750      -26.06360
N          4.88040      -28.07070      -27.90640
H          6.79130      -28.29670      -27.08220
C          3.77590      -27.29900      -28.01480
H          2.74870      -25.47670      -27.47800
H          2.96100      -27.68890      -28.64860
C         24.79100      -25.27670      -15.36740
C         25.37380      -24.37050      -14.47030
C         25.47280      -26.47010      -15.66710
C         26.60620      -24.67870      -13.90710
H         24.86160      -23.44020      -14.22360
N         26.66930      -26.76170      -15.11870
H         25.04960      -27.21070      -16.36570
C         27.22610      -25.88290      -14.25530
H         27.08800      -23.99970      -13.20700
H         28.20660      -26.16030      -13.83200
C         33.17640      -18.57660       -7.31110
C         32.14570      -18.94130       -8.18880
C         34.24660      -19.46700       -7.11020
C         32.21190      -20.17190       -8.83040
H         31.30830      -18.26490       -8.35900
N         34.30370      -20.65980       -7.73530
H         35.07960      -19.21710       -6.43100
C         33.30570      -21.00630       -8.57820
H         31.43130      -20.48870       -9.51740
H         33.39340      -21.99110       -9.06590
C         37.62820       -0.93100        4.94290
C         37.00490        0.30110        5.18530
C         38.86120       -1.20490        5.56220
C         37.62360        1.21340        6.03110
H         36.04980        0.53190        4.71480
N         39.45420       -0.31580        6.38330
H         39.38700       -2.16140        5.39640
C         38.84810        0.86980        6.61350
H         37.17090        2.17850        6.24280
H         39.36980        1.56520        7.29180
C         33.99890       10.96960        9.87870
C         34.02790        9.70320        9.27810
C         35.09120       11.37340       10.66780
C         35.13540        8.88830        9.47900
H         33.19110        9.37040        8.66370
N         36.16300       10.57810       10.85750
H         35.10770       12.36010       11.15980
C         36.18580        9.35920       10.27340
H         35.19320        7.89970        9.02890
H         37.08320        8.74260       10.45210
C         19.56090       27.51250       11.07970
C         18.26920       27.75720       10.59310
C         20.17100       28.47420       11.90550
C         17.63310       28.94320       10.93940
H         17.77840       27.02430        9.95290
N         19.54830       29.62290       12.23620
H         21.18530       28.32010       12.31180
C         18.30390       29.85420       11.76160
H         16.63130       29.16750       10.58080
H         17.83310       30.80830       12.05430
