# Supplementary material for: An 18-Porphyrin Nanoring at the Size Limit for Global Aromaticity
Source: J Am Chem Soc. 2025 Aug 28;147(36):32840–50. doi: 10.1021/jacs.5c09149 (PMC12426941; doi:10.1021/jacs.5c09149)
Supplement: Supplementary file 2 [file ja5c09149_si_002.zip › c-P18 ms xyz coordinates/xyz with CF3 Biot-Savart/T18b_c-P18.xyz]

1440
T18b_c-P18 PM7 with CF3
C         27.52560      -24.52530        1.31040
C         26.94470      -24.90710        2.58820
H         26.07000      -25.56250        2.71590
C         27.69630      -24.30560        3.56150
H         27.56610      -24.35980        4.64850
C         28.72470      -23.55660        2.88490
C         29.67320      -22.77760        3.54830
C         30.66140      -21.98980        2.95760
C         31.54490      -21.12820        3.70510
H         31.54800      -21.02510        4.79620
C         32.33290      -20.48850        2.78650
H         33.12700      -19.75120        2.97590
C         31.93380      -20.97290        1.47420
C         32.53290      -20.54380        0.25330
C         32.09820      -21.06210       -1.00200
C         32.68580      -20.68930       -2.27980
H         33.51620      -19.98010       -2.41350
C         32.01100      -21.38430       -3.24720
H         32.16430      -21.36540       -4.33320
C         31.01360      -22.17180       -2.56560
C         30.09610      -22.98660       -3.22500
C         29.06420      -23.71710       -2.63940
C         28.12020      -24.50440       -3.39280
H         28.12600      -24.62140       -4.48190
C         27.25180      -25.04850       -2.48500
H         26.39640      -25.71230       -2.68130
C         27.67670      -24.59510       -1.16970
C         27.03110      -24.96840        0.04710
N         28.61400      -23.70000        1.52480
N         30.91090      -21.88960        1.61070
N         31.08360      -21.97390       -1.20950
N         28.78650      -23.78160       -1.29730
Zn        29.69480      -22.64660        0.13840
H         29.61960      -22.77330        4.63330
H         30.17790      -23.05000       -4.30610
C         33.55080      -19.54330        0.28390
C         34.35370      -18.64990        0.28840
C         35.22780      -17.60400        0.27610
C         35.96220      -16.65200        0.24970
C         37.30180      -14.93320        1.39080
C         37.33010      -15.64860        2.65120
H         36.95460      -16.66760        2.78840
C         37.89370      -14.80590        3.57270
H         38.07400      -14.97890        4.63650
C         38.19340      -13.58160        2.86870
C         38.70360      -12.43970        3.48850
C         38.91950      -11.20710        2.86950
C         39.23500       -9.99980        3.59640
H         39.35970       -9.93350        4.68050
C         39.31390       -9.00300        2.66130
H         39.53300       -7.94070        2.80610
C         39.07630       -9.61770        1.37080
C         39.10630       -8.90880        0.14240
C         38.93260       -9.57100       -1.09910
C         39.12480       -8.93150       -2.38560
H         39.45590       -7.89700       -2.51280
C         38.80820       -9.86120       -3.34130
H         38.81420       -9.75400       -4.42920
C         38.41330      -11.05270       -2.62620
C         37.91890      -12.19830       -3.25010
C         37.43850      -13.33310       -2.59690
C         36.76480      -14.41120       -3.27960
H         36.58360      -14.45750       -4.35560
C         36.40960      -15.31280       -2.31130
H         35.88400      -16.26670       -2.41900
C         36.89430      -14.78650       -1.05000
C         36.75060      -15.45760        0.19350
N         37.85280      -13.68690        1.54570
N         38.83780      -10.95900        1.52270
N         38.52400      -10.86540       -1.27410
N         37.51230      -13.57800       -1.25110
Zn        37.94470      -12.18330        0.16590
H         38.89220      -12.50570        4.55240
H         37.79510      -12.16550       -4.32500
C         39.19470       -7.47950        0.16060
C         39.15780       -6.27650        0.17160
C         39.04140       -4.92000        0.18280
C         38.88030       -3.72830        0.18790
C         38.38450       -1.65420        1.42580
C         38.54780       -2.28090        2.72720
H         38.84120       -3.32800        2.89630
C         38.27050       -1.32330        3.66610
H         38.28320       -1.41930        4.75810
C         37.93210       -0.12300        2.94330
C         37.54980        1.06690        3.56240
C         37.14230        2.24150        2.92850
C         36.70180        3.41730        3.63760
H         36.65700        3.51600        4.72870
C         36.36570        4.34340        2.68650
H         35.99260        5.36630        2.84250
C         36.60580        3.72720        1.39090
C         36.39330        4.38750        0.14460
C         36.68830        3.73790       -1.09110
C         36.53690        4.36850       -2.39350
H         36.18050        5.39510       -2.56250
C         36.92820        3.44940       -3.32940
H         36.95330        3.55660       -4.42030
C         37.31410        2.26490       -2.60450
C         37.74190        1.09000       -3.22270
C         38.07650       -0.10540       -2.58980
C         38.42320       -1.30990       -3.30190
H         38.47910       -1.40120       -4.39300
C         38.64250       -2.27470       -2.35580
H         38.92390       -3.32690       -2.51480
C         38.44100       -1.64800       -1.05920
C         38.58640       -2.33180        0.18520
N         38.01400       -0.33410        1.58910
N         37.07920        2.44210        1.57170
N         37.16790        2.45400       -1.25330
N         38.09840       -0.31950       -1.23500
Zn        37.35560        0.98890        0.15740
H         37.54240        1.06500        4.64840
H         37.78400        1.09090       -4.30770
C         35.93180        5.73800        0.13380
C         35.61760        6.89890        0.12790
C         35.31250        8.22780        0.12710
C         35.08810        9.41020        0.13320
C         34.81480       11.49540        1.40710
C         34.82450       10.80690        2.68350
H         34.89340        9.72170        2.79750
C         34.74370       11.76840        3.65630
H         34.72640       11.64160        4.74120
C         34.67910       13.03320        2.96540
C         34.56660       14.25990        3.62150
C         34.43960       15.50630        3.00560
C         34.22380       16.73220        3.73470
H         34.17170       16.81720        4.82380
C         34.08740       17.71530        2.79160
H         33.90790       18.78450        2.93660
C         34.23320       17.08180        1.49500
C         34.14810       17.78330        0.26360
C         34.32290       17.12950       -0.98400
C         34.29060       17.81720       -2.26040
H         34.13420       18.89380       -2.37440
C         34.49320       16.87050       -3.22920
H         34.53450       16.99950       -4.31410
C         34.64180       15.61490       -2.53540
C         34.82760       14.39640       -3.18940
C         34.90370       13.14690       -2.57450
C         35.06100       11.91400       -3.30760
H         35.14900       11.83520       -4.39370
C         35.07210       10.91390       -2.37150
H         35.17690        9.83510       -2.52140
C         34.92480       11.54730       -1.07490
C         34.91420       10.83270        0.15350
N         34.72320       12.85050        1.60730
N         34.45610       15.73800        1.65380
N         34.54760       15.79090       -1.18020
N         34.82380       12.90740       -1.22870
Zn        34.40170       14.29680        0.20060
H         34.54860       14.23360        4.70350
H         34.91010       14.41570       -4.26850
C         33.83210       19.18110        0.27890
C         33.48920       20.33470        0.28000
C         33.04180       21.62260        0.27420
C         32.58430       22.73410        0.26230
C         31.56030       24.63100        1.46120
C         32.03640       24.20890        2.76770
H         32.71490       23.36310        2.95280
C         31.48170       25.06290        3.68560
H         31.59760       25.05670        4.77560
C         30.65480       25.98340        2.94560
C         29.84650       26.95000        3.54670
C         28.90670       27.75820        2.90570
C         27.93490       28.56000        3.60860
H         27.86690       28.65430        4.69870
C         27.12940       29.12260        2.65430
H         26.26820       29.79000        2.80520
C         27.63500       28.68540        1.36280
C         27.07780       29.08060        0.11130
C         27.68480       28.68000       -1.11620
C         27.26300       29.15140       -2.42570
H         26.43860       29.85560       -2.60880
C         28.08130       28.55190       -3.34640
H         28.06220       28.64700       -4.43830
C         28.98560       27.70700       -2.60540
C         29.90490       26.84600       -3.20640
C         30.66930       25.87190       -2.56350
C         31.41830       24.85940       -3.26350
H         31.50070       24.77900       -4.35360
C         31.94850       24.03130       -2.30940
H         32.57050       23.13710       -2.45730
C         31.54630       24.56760       -1.01880
C         31.92130       23.99770        0.23460
N         30.72980       25.72530        1.60140
N         28.72190       27.85500        1.54780
N         28.74750       27.81090       -1.25820
N         30.76910       25.69440       -1.20660
Zn        29.56650       26.60870        0.16750
H         29.89210       27.01070        4.63070
H         29.94140       26.84680       -4.29240
C         25.86690       29.83660        0.08730
C         24.80200       30.39590        0.08110
C         23.57210       30.98360        0.08090
C         22.47080       31.47020        0.08670
C         20.50210       32.23520        1.34890
C         21.16350       32.08340        2.62960
H         22.20260       31.76010        2.75100
C         20.25220       32.42360        3.59310
H         20.37730       32.43470        4.67910
C         19.03950       32.77110        2.89280
C         17.85690       33.13630        3.53940
C         16.63750       33.40920        2.91600
C         15.42360       33.69960        3.64160
H         15.33710       33.75520        4.72970
C         14.44880       33.87300        2.69500
H         13.39020       34.10770        2.83650
C         15.07720       33.69470        1.40070
C         14.38500       33.81640        0.16800
C         15.05020       33.68030       -1.07930
C         14.39130       33.84220       -2.36100
H         13.32910       34.07480       -2.48050
C         15.34350       33.65270       -3.32640
H         15.23220       33.69020       -4.41340
C         16.57230       33.37080       -2.62600
C         17.77300       33.07770       -3.27360
C         18.96630       32.71680       -2.64930
C         20.14910       32.32420       -3.37490
H         20.23960       32.29780       -4.46400
C         21.08450       31.99730       -2.42950
H         22.11230       31.65050       -2.57210
C         20.46570       32.20500       -1.13410
C         21.13100       31.97980        0.10050
N         19.21130       32.66070        1.53760
N         16.41050       33.41680        1.56410
N         16.37850       33.40050       -1.26990
N         19.17700       32.64790       -1.29740
Zn        17.72440       32.80640        0.13220
H         17.88470       33.17940        4.62040
H         17.77030       33.08630       -4.35560
C         12.98610       34.13230        0.17970
C         11.82800       34.45990        0.18230
C         10.52780       34.86820        0.18200
C          9.39210       35.26380        0.18170
C          7.42270       36.06920        1.42790
C          8.01040       35.77830        2.72550
H          9.00010       35.32730        2.88680
C          7.10670       36.18240        3.67110
H          7.19510       36.12930        4.76200
C          5.97260       36.71380        2.95590
C          4.83150       37.21260        3.58460
C          3.68660       37.70890        2.95940
C          2.50790       38.12650        3.67610
H          2.39720       38.12240        4.76710
C          1.59000       38.49990        2.73060
H          0.56770       38.87160        2.89330
C          2.21930       38.31520        1.43230
C          1.57550       38.59290        0.19070
C          2.24610       38.38200       -1.05060
C          1.64920       38.65280       -2.34920
H          0.63460       39.04490       -2.51160
C          2.58560       38.32620       -3.29380
H          2.50320       38.39010       -4.38570
C          3.74450       37.85650       -2.57650
C          4.90260       37.39920       -3.20320
C          6.03220       36.87340       -2.57800
C          7.19080       36.40350       -3.29470
H          7.30720       36.42400       -4.38480
C          8.07680       35.95050       -2.35440
H          9.07690       35.52280       -2.51800
C          7.45130       36.14800       -1.05600
C          8.07360       35.81230        0.18350
N          6.17500       36.63910        1.60070
N          3.50290       37.83610        1.60350
N          3.52890       37.90240       -1.22240
N          6.20150       36.71320       -1.22620
Zn         4.75140       37.04440        0.17850
H          4.83440       37.19830        4.67060
H          4.93430       37.45640       -4.28720
C          0.21380       39.02030        0.18750
C         -0.95600       39.29590        0.18110
C         -2.29660       39.54090        0.17160
C         -3.49040       39.69110        0.16210
C         -5.61940       39.84650        1.37990
C         -4.98580       40.17620        2.64100
H         -3.91650       40.37760        2.75780
C         -5.97360       40.18690        3.59030
H         -5.88900       40.38910        4.66040
C         -7.19680       39.84930        2.90230
C         -8.42560       39.70200        3.54850
C         -9.61460       39.27620        2.95350
C        -10.81110       38.97150        3.70060
H        -10.92120       39.07640        4.78370
C        -11.72390       38.51370        2.78750
H        -12.75080       38.17280        2.95350
C        -11.08220       38.56790        1.48930
C        -11.70590       38.15500        0.28320
C        -11.06300       38.29830       -0.97290
C        -11.71070       38.02820       -2.24200
H        -12.74870       37.69780       -2.34390
C        -10.78390       38.27020       -3.22100
H        -10.89190       38.17050       -4.30410
C         -9.57860       38.67800       -2.54000
C         -8.38100       38.94870       -3.20110
C         -7.15930       39.22630       -2.58820
C         -5.91620       39.32460       -3.31450
H         -5.81210       39.23080       -4.39760
C         -4.93990       39.52200       -2.37360
H         -3.86060       39.63620       -2.51580
C         -5.60340       39.56900       -1.08540
C         -4.92050       39.73910        0.14860
N         -6.96660       39.66510        1.56410
N         -9.80300       39.04380        1.61540
N         -9.77240       38.70630       -1.18290
N         -6.95530       39.39630       -1.24410
Zn        -8.32020       38.95570        0.21390
H         -8.43600       39.87120        4.61770
H         -8.37270       38.84310       -4.27820
C        -12.97820       37.49870        0.33900
C        -13.99940       36.86380        0.36370
C        -15.12270       36.09170        0.37340
C        -16.08430       35.36970        0.36700
C        -17.65720       33.89200        1.55920
C        -17.16550       34.27350        2.87340
H        -16.37570       35.01350        3.06580
C        -17.87540       33.54300        3.78900
H        -17.78850       33.55430        4.88200
C        -18.78760       32.71650        3.03950
C        -19.66190       31.80320        3.63000
C        -20.52360       30.92810        2.96750
C        -21.35360       29.96380        3.64490
H        -21.41040       29.83280        4.73180
C        -22.02440       29.27450        2.67050
H        -22.75210       28.45990        2.79900
C        -21.60130       29.82560        1.39290
C        -22.09080       29.37630        0.13060
C        -21.65610       29.98090       -1.08600
C        -22.13760       29.58980       -2.40220
H        -22.87390       28.79580       -2.59770
C        -21.50740       30.39470       -3.31270
H        -21.60970       30.39920       -4.40360
C        -20.64420       31.26970       -2.55820
C        -19.80790       32.21720       -3.14560
C        -18.90660       33.05120       -2.48520
C        -18.01130       33.94910       -3.16860
H        -17.96240       34.08330       -4.25550
C        -17.25950       34.56260       -2.20230
H        -16.46580       35.31160       -2.33790
C        -17.71100       34.03950       -0.92170
C        -17.16840       34.44190        0.33650
N        -18.64910       32.93960        1.69270
N        -20.68490       30.83600        1.60650
N        -20.74830       31.01310       -1.21440
N        -18.71960       33.11800       -1.12820
Zn       -19.53110       31.80210        0.22000
H        -19.65070       31.75520        4.71500
H        -19.83350       32.29370       -4.22850
C        -23.05600       28.32520        0.08700
C        -23.91450       27.48500        0.06650
C        -24.91590       26.56080        0.05500
C        -25.82280       25.76990        0.05560
C        -27.46500       24.45680        1.32990
C        -26.89110       24.83680        2.60710
H        -26.01160       25.47670        2.72040
C        -27.66060       24.25500        3.57880
H        -27.54680       24.30960        4.66480
C        -28.69190       23.51920        2.88750
C        -29.66270       22.76160        3.54310
C        -30.64160       21.98080        2.92470
C        -31.55260       21.13050        3.65330
H        -31.59220       21.03410        4.74120
C        -32.30920       20.48990        2.70890
H        -33.11200       19.76040        2.85150
C        -31.85950       20.96270        1.41320
C        -32.41210       20.52180        0.18300
C        -31.95920       21.02720       -1.06370
C        -32.52790       20.63960       -2.33990
H        -33.35340       19.93010       -2.45320
C        -31.84330       21.32390       -3.30750
H        -31.97840       21.29480       -4.39150
C        -30.85850       22.11830       -2.61310
C        -29.92980       22.92890       -3.26570
C        -28.91020       23.65520       -2.65130
C        -27.94670       24.44010       -3.38390
H        -27.92550       24.55640       -4.46980
C        -27.10310       24.97760       -2.44870
H        -26.24050       25.63480       -2.59840
C        -27.56540       24.52060       -1.15200
C        -26.95300       24.88930        0.07720
N        -28.55960       23.65510        1.52960
N        -30.84840       21.87520        1.57370
N        -30.95100       21.93570       -1.25820
N        -28.66650       23.71680       -1.30530
Zn       -29.60730       22.60520        0.12200
H        -29.63040       22.75680        4.62510
H        -29.98950       22.98790       -4.34460
C        -33.43630       19.51890        0.19940
C        -34.24570       18.62870        0.21690
C        -35.12700       17.58820        0.23530
C        -35.86360       16.63830        0.24470
C        -36.99930       14.83030        1.48240
C        -36.79930       15.44590        2.78390
H        -36.35340       16.43600        2.95460
C        -37.27040       14.56090        3.71730
H        -37.28290       14.66490        4.80840
C        -37.73620       13.40360        2.99240
C        -38.20650       12.24440        3.60960
C        -38.51930       11.03990        2.97560
C        -38.74220        9.80410        3.68560
H        -38.73960        9.69430        4.77660
C        -38.90730        8.83280        2.73490
H        -39.08560        7.75830        2.88900
C        -38.81620        9.49010        1.44040
C        -38.95980        8.81770        0.19090
C        -38.92680        9.54150       -1.03650
C        -39.20780        8.95360       -2.33690
H        -39.47110        7.89970       -2.51080
C        -39.07310        9.95450       -3.26310
H        -39.18740        9.89350       -4.35120
C        -38.69540       11.14050       -2.53420
C        -38.36040       12.34820       -3.14730
C        -37.81980       13.46990       -2.51950
C        -37.28920       14.60300       -3.23670
H        -37.29540       14.71480       -4.32760
C        -36.76900       15.45340       -2.29810
H        -36.27010       16.42010       -2.46140
C        -37.01540       14.84680       -0.99950
C        -36.64710       15.44480        0.24390
N        -37.58520       13.59040        1.64160
N        -38.58130       10.83730        1.61950
N        -38.63590       10.88180       -1.18850
N        -37.66040       13.63760       -1.16740
Zn       -37.88790       12.14990        0.21540
H        -38.24340       12.25350        4.69460
H        -38.41490       12.38060       -4.23120
C        -39.03920        7.39500        0.16570
C        -38.99820        6.19500        0.14760
C        -38.87820        4.83790        0.13240
C        -38.72210        3.64540        0.12540
C        -38.27480        1.57950        1.37750
C        -38.44380        2.22920        2.66410
H        -38.71960        3.28020        2.79110
C        -38.20810        1.28200        3.62420
H        -38.24110        1.38460        4.71130
C        -37.89000        0.06450        2.91710
C        -37.55900       -1.12890        3.55800
C        -37.18810       -2.31640        2.92380
C        -36.80050       -3.50930        3.63770
H        -36.77520       -3.61980        4.72460
C        -36.48110       -4.43510        2.68080
H        -36.14360       -5.47010        2.80690
C        -36.68210       -3.80050        1.39240
C        -36.46830       -4.45510        0.15180
C        -36.72810       -3.82050       -1.08960
C        -36.55970       -4.47230       -2.37420
H        -36.21310       -5.50460       -2.49520
C        -36.92210       -3.56410       -3.33330
H        -36.93010       -3.68860       -4.41940
C        -37.30110       -2.36640       -2.62520
C        -37.70290       -1.19300       -3.26400
C        -38.01270        0.00990       -2.63190
C        -38.33790        1.21850       -3.34880
H        -38.39990        1.30430       -4.43570
C        -38.52850        2.18540       -2.39790
H        -38.78820        3.23930       -2.53400
C        -38.32900        1.55360       -1.10750
C        -38.44620        2.23980        0.13210
N        -37.94170        0.26130        1.56130
N        -37.11460       -2.51150        1.56870
N        -37.18440       -2.54040       -1.27130
N        -38.02120        0.22780       -1.27870
Zn       -37.33680       -1.09220        0.13390
H        -37.57080       -1.12820        4.64000
H        -37.74370       -1.20620       -4.34600
C        -36.03610       -5.82070        0.15550
C        -35.74140       -6.98790        0.16340
C        -35.45170       -8.32300        0.17320
C        -35.23640       -9.50780        0.18310
C        -35.00210      -11.61290        1.43330
C        -35.07270      -10.94570        2.71890
H        -35.16700       -9.86150        2.84280
C        -35.01010      -11.92140        3.67900
H        -35.03550      -11.81070        4.76410
C        -34.89810      -13.17350        2.96990
C        -34.79060      -14.41000        3.60980
C        -34.62550      -15.64340        2.97570
C        -34.40200      -16.87730        3.68960
H        -34.37190      -16.98410        4.77650
C        -34.22000      -17.84030        2.73270
H        -34.01500      -18.90880        2.85980
C        -34.34390      -17.18610        1.44430
C        -34.20360      -17.86230        0.20470
C        -34.33660      -17.18870       -1.03670
C        -34.22800      -17.85040       -2.32230
H        -34.03580      -18.92190       -2.44420
C        -34.40890      -16.89140       -3.28340
H        -34.39200      -17.00230       -4.36950
C        -34.61810      -15.65250       -2.57330
C        -34.80450      -14.42720       -3.21320
C        -34.92790      -13.19170       -2.57910
C        -35.08660      -11.94840       -3.29400
H        -35.14340      -11.84830       -4.37990
C        -35.14750      -10.96720       -2.34010
H        -35.27010       -9.88660       -2.46920
C        -35.02790      -11.62290       -1.05170
C        -35.06400      -10.93040        0.18890
N        -34.89620      -12.96930        1.61510
N        -34.60170      -15.85080        1.62050
N        -34.58340      -15.85130       -1.21850
N        -34.89740      -12.97740       -1.22690
Zn       -34.50070      -14.38720        0.19580
H        -34.80470      -14.40290        4.69180
H        -34.84710      -14.42920       -4.29420
C        -33.87220      -19.25680        0.20540
C        -33.51870      -20.40790        0.19330
C        -33.06080      -21.69480        0.17210
C        -32.59830      -22.80670        0.14800
C        -31.70800      -24.77040        1.33110
C        -32.31670      -24.40250        2.59360
H        -33.00630      -23.56010        2.71850
C        -31.85530      -25.28960        3.52970
H        -32.07720      -25.32920        4.59770
C        -30.95690      -26.17870        2.83270
C        -30.22620      -27.18450        3.46960
C        -29.24600      -27.98180        2.87460
C        -28.38290      -28.86490        3.62160
H        -28.42660      -29.02580        4.70150
C        -27.50800      -29.39950        2.71390
H        -26.68380      -30.10230        2.87710
C        -27.86370      -28.85730        1.41750
C        -27.17010      -29.16220        0.21900
C        -27.58650      -28.64260       -1.03340
C        -26.98120      -29.01560       -2.29690
H        -26.15860      -29.73310       -2.39270
C        -27.62490      -28.30310       -3.27310
H        -27.43990      -28.30150       -4.34910
C        -28.60830      -27.49320       -2.59310
C        -29.41710      -26.56370       -3.24810
C        -30.28120      -25.66130       -2.62810
C        -30.94410      -24.59310       -3.33600
H        -30.86520      -24.40340       -4.40780
C        -31.63050      -23.87870       -2.39020
H        -32.24570      -22.97990       -2.51420
C        -31.40110      -24.53700       -1.11980
C        -31.93100      -24.07440        0.11370
N        -30.89730      -25.86420        1.49990
N        -28.93210      -28.00600        1.53950
N        -28.58640      -27.72920       -1.24330
N        -30.58420      -25.62680       -1.29300
Zn       -29.55000      -26.62500        0.16590
H        -30.37160      -27.28870        4.53660
H        -29.28180      -26.45280       -4.31500
C        -25.95620      -29.92240        0.28100
C        -24.88660      -30.47660        0.30330
C        -23.64640      -31.05190        0.30740
C        -22.53720      -31.52270        0.29570
C        -20.51010      -32.26020        1.47950
C        -21.12330      -32.11250        2.78480
H        -22.16200      -31.79940        2.94240
C        -20.16960      -32.43590        3.71320
H        -20.25400      -32.44110        4.80230
C        -18.98110      -32.76960        2.96660
C        -17.76910      -33.11640        3.56600
C        -16.57360      -33.38410        2.89540
C        -15.33280      -33.68260        3.57180
H        -15.20230      -33.74630        4.65370
C        -14.39810      -33.85990        2.58640
H        -13.33470      -34.10600        2.68090
C        -15.07620      -33.67190        1.31870
C        -14.43200      -33.79520        0.05940
C        -15.14140      -33.64790       -1.16120
C        -14.53000      -33.80630       -2.46650
H        -13.47250      -34.04810       -2.62000
C        -15.51430      -33.60210       -3.39710
H        -15.43850      -33.63260       -4.48610
C        -16.71660      -33.31980       -2.65050
C        -17.93840      -33.01720       -3.25190
C        -19.11170      -32.67300       -2.57930
C        -20.32060      -32.27300       -3.25660
H        -20.44860      -32.21980       -4.33950
C        -21.22620      -31.97510       -2.27310
H        -22.26180      -31.63050       -2.37050
C        -20.56290      -32.20540       -1.00440
C        -21.18900      -32.01000        0.25690
N        -19.20700      -32.66860        1.61780
N        -16.39980      -33.38550        1.53540
N        -16.47510      -33.35870       -1.30260
N        -19.27680      -32.63460       -1.22020
Zn       -17.77150      -32.78100        0.15530
H        -17.75330      -33.15500        4.64690
H        -17.97240      -33.00260       -4.33290
C        -13.03560      -34.12100        0.01980
C        -11.87740      -34.45290        0.00420
C        -10.57220      -34.86030       -0.00160
C         -9.43060      -35.24510        0.00480
C         -7.46270      -35.94660        1.30060
C         -8.09080      -35.63030        2.56910
H         -9.10240      -35.22060        2.66570
C         -7.19170      -35.95060        3.55050
H         -7.30440      -35.85420        4.63260
C         -6.02070      -36.45260        2.87380
C         -4.86200      -36.85510        3.54110
C         -3.68520      -37.29970        2.93540
C         -2.47980      -37.60090        3.66980
H         -2.36920      -37.53650        4.75480
C         -1.54520      -37.95720        2.73420
H         -0.50200      -38.25560        2.88070
C         -2.19140      -37.87700        1.43850
C         -1.53680      -38.17980        0.21600
C         -2.20190      -38.08610       -1.03470
C         -1.56980      -38.39380       -2.30320
H         -0.53110      -38.72750       -2.40270
C         -2.50700      -38.18160       -3.27870
H         -2.40420      -38.29880       -4.35980
C         -3.70050      -37.74190       -2.59700
C         -4.87340      -37.37950       -3.26040
C         -6.02350      -36.86820       -2.65960
C         -7.19340      -36.46890       -3.40190
H         -7.30750      -36.53560       -4.48590
C         -8.09200      -36.00520       -2.47730
H         -9.10240      -35.61300       -2.63160
C         -7.46190      -36.13190       -1.17650
C         -8.09530      -35.76690        0.04190
N         -6.20240      -36.44780        1.51580
N         -3.49410      -37.47740        1.58920
N         -3.50140      -37.70020       -1.24200
N         -6.20290      -36.66190       -1.31740
Zn        -4.76830      -36.84890        0.11410
H         -4.87590      -36.79210        4.62120
H         -4.89140      -37.48390       -4.33740
C         -0.15980      -38.57770        0.24430
C          1.01150      -38.85890        0.25370
C          2.34910      -39.13930        0.25410
C          3.53620      -39.34070        0.23960
C          5.68050      -39.65680        1.40370
C          5.05880      -39.96500        2.67560
H          3.98040      -40.10460        2.81180
C          6.06410      -40.01920        3.60530
H          5.98800      -40.20450        4.67810
C          7.28640      -39.72490        2.89420
C          8.52620      -39.58330        3.51990
C          9.70450      -39.16040        2.90000
C         10.89020      -38.77950        3.63190
H         10.99700      -38.81000        4.71890
C         11.79300      -38.35090        2.69610
H         12.80940      -37.96890        2.83910
C         11.16040      -38.50510        1.40110
C         11.79220      -38.18320        0.17220
C         11.14850      -38.40220       -1.07180
C         11.79980      -38.23800       -2.35480
H         12.85230      -37.96070       -2.47390
C         10.85030      -38.47270       -3.31480
H         10.95170      -38.42300       -4.40180
C          9.62650      -38.76280       -2.60570
C          8.39660      -38.94510       -3.23850
C          7.16850      -39.09030       -2.59130
C          5.90320      -39.04800       -3.28290
H          5.77630      -38.92480       -4.36070
C          4.93730      -39.15900       -2.31770
H          3.84690      -39.15870       -2.42740
C          5.62670      -39.30280       -1.05000
C          4.96200      -39.46950        0.19410
N          7.03840      -39.53910        1.55940
N          9.89120      -39.00150        1.55100
N          9.83510      -38.74770       -1.25170
N          6.98490      -39.25620       -1.24330
Zn         8.38910      -38.86770        0.17860
H          8.54750      -39.72150        4.59280
H          8.36760      -38.82990       -4.31340
C         13.04860      -37.49430        0.19040
C         14.04800      -36.82260        0.19970
C         15.14430      -36.00620        0.20510
C         16.08590      -35.25580        0.20250
C         17.70650      -33.85290        1.40420
C         17.24890      -34.30200        2.70400
H         16.44170      -35.02880        2.85260
C         18.00810      -33.65420        3.64130
H         17.95580      -33.73200        4.73020
C         18.91720      -32.81030        2.90580
C         19.83990      -31.96070        3.51620
C         20.68520      -31.06800        2.85570
C         21.58360      -30.17120        3.54230
H         21.70720      -30.11340        4.62630
C         22.20720      -29.43940        2.56670
H         22.95860      -28.65390        2.67420
C         21.68560      -29.89970        1.29250
C         22.10250      -29.37710        0.03980
C         21.59360      -29.87670       -1.18750
C         22.00790      -29.38030       -2.48620
H         22.73680      -28.57910       -2.63270
C         21.32130      -30.10270       -3.42660
H         21.35850      -30.02050       -4.51560
C         20.49350      -31.02800       -2.69220
C         19.61460      -31.92000       -3.30670
C         18.74230      -32.78460       -2.64520
C         17.79160      -33.62450       -3.33060
H         17.66840      -33.69070       -4.41460
C         17.09410      -34.28310       -2.35300
H         16.27910      -35.00920       -2.45640
C         17.63270      -33.84410       -1.08080
C         17.16000      -34.30780        0.17600
N         18.72550      -32.94510        1.55470
N         20.76730      -30.89490        1.49790
N         20.67560      -30.88290       -1.34210
N         18.63950      -32.93290       -1.28730
Zn        19.53030      -31.74610        0.10850
H         19.87260      -31.97530        4.59820
H         19.57270      -31.92120       -4.38770
C         23.09240      -28.34350        0.01340
C         23.96760      -27.51760        0.00080
C         24.98230      -26.60980       -0.00370
C         25.89890      -25.83350        0.00470
C          1.35850       -0.43160       -1.24560
C          1.05500        0.95460       -1.22830
C         -0.29630        1.38880       -1.21050
C         -1.34770        0.43590       -1.21200
C         -1.04410       -0.95030       -1.23030
C          0.30720       -1.38450       -1.25010
C          2.75420       -0.87710       -1.21830
C          3.89190       -1.22950       -1.18100
C          5.26770       -1.65370       -1.11970
C          5.79650       -2.15100        0.07970
C          6.07850       -1.57970       -2.25990
C          7.13520       -2.56660        0.14000
H          5.16110       -2.22590        0.96080
C          7.41660       -1.99740       -2.19960
H          5.66560       -1.20180       -3.19440
C          7.94740       -2.48970       -0.99920
H          7.54300       -2.95890        1.06950
H          8.04560       -1.94400       -3.08680
C          9.32330       -2.91820       -0.93700
C         10.45730       -3.28490       -0.89560
C         11.82620       -3.73690       -0.85340
C         12.83110       -2.89150       -0.36190
C         12.15730       -5.02280       -1.30060
C         14.16220       -3.33130       -0.31970
H         12.57420       -1.89370       -0.01200
C         13.48840       -5.46270       -1.25830
H         11.37740       -5.68020       -1.67990
C         14.49330       -4.61720       -0.76790
H         14.94150       -2.67600        0.06560
H         13.74250       -6.46190       -1.60730
C         15.86150       -5.07000       -0.72070
C         16.99090       -5.44600       -0.66630
C         18.35650       -5.90320       -0.59110
C         19.35960       -5.24140       -1.31080
C         18.68390       -7.01120        0.20190
C         20.68860       -5.68490       -1.23660
H         19.10290       -4.38290       -1.93000
C         20.01160       -7.45620        0.27510
H         17.90360       -7.52520        0.76170
C         21.01610       -6.79300       -0.44360
H         21.46540       -5.17040       -1.79740
H         20.26410       -8.31770        0.89130
C         22.38240       -7.24940       -0.36740
C         23.51420       -7.61540       -0.30400
C         24.88550       -8.05470       -0.23380
C         25.18390       -9.41430       -0.15800
C         25.92130       -7.12140       -0.25330
C         26.51160       -9.85930       -0.08080
H         24.36810      -10.13700       -0.15040
C         27.25970       -7.52990       -0.19000
H         25.67840       -6.06130       -0.31330
C         27.58810       -8.91900       -0.08730
C         26.70350      -11.29320       -0.10510
C         28.24740       -6.47240       -0.15840
C         29.03950       -9.37950        0.00190
C         26.88320      -12.47070       -0.10910
C         29.08740       -5.62860       -0.13290
C         29.99610       -8.95480       -0.94600
C         29.46760      -10.26570        1.01600
C         27.11860      -13.89190       -0.10040
C         30.12510       -4.63030       -0.09640
C         31.33550       -9.34910       -0.85070
H         29.69550       -8.32050       -1.77640
C         30.79890      -10.69220        1.09030
H         28.76160      -10.61390        1.76590
C         27.66830      -14.50310        1.02790
C         26.80650      -14.66570       -1.22000
C         30.24230       -3.69920       -1.12960
C         31.01680       -4.58650        0.97740
C         31.76460      -10.22110        0.17340
H         32.02330       -9.02640       -1.62770
H         31.08650      -11.35660        1.89960
C         27.89450      -15.88560        1.04870
H         27.91730      -13.89740        1.89630
C         27.03710      -16.04810       -1.21620
H         26.38160      -14.18490       -2.10050
C         31.25560       -2.73140       -1.10210
H         29.54060       -3.73170       -1.96240
C         32.02510       -3.61540        1.02400
H         30.92390       -5.31850        1.77980
C         33.21190      -10.64510        0.27360
C         27.57880      -16.69420       -0.07390
C         32.17360       -2.66980       -0.02230
C         33.58740      -11.91960        0.74240
C         34.26200       -9.78390       -0.09700
C         27.82810      -18.19270       -0.05330
C         33.26840       -1.62200        0.01930
C         34.93340      -12.27910        0.79370
H         32.85540      -12.67010        1.01200
C         35.58620      -10.20780        0.00530
H         34.07960       -8.77590       -0.44800
C         28.01480      -18.94380       -1.23300
C         27.84720      -18.92820        1.15010
C         33.77380       -1.12190        1.23560
C         33.80250       -1.05020       -1.15240
N         35.95000      -11.45230        0.41810
H         35.21040      -13.26040        1.16180
H         36.38710       -9.52710       -0.25830
C         28.28570      -20.30790       -1.16520
H         28.01780      -18.47940       -2.21260
C         28.08930      -20.29820        1.13580
H         27.66230      -18.45920        2.11050
C         34.79350       -0.17500        1.23710
H         33.35850       -1.42700        2.19150
C         34.80480       -0.08840       -1.07280
H         33.48140       -1.37090       -2.13750
N         28.43400      -20.99300        0.00910
H         28.39530      -20.89130       -2.07680
H         28.09880      -20.85900        2.06730
N         35.38580        0.30820        0.10140
H         35.15840        0.22930        2.17840
H         35.21410        0.34800       -1.98060
C          2.13790        1.93690       -1.20680
C          3.02490        2.72990       -1.17030
C          4.09450        3.68760       -1.11080
C          3.82210        5.05170       -1.27960
C          5.40900        3.25620       -0.88660
C          4.86490        5.98660       -1.21710
H          2.79980        5.38130       -1.46400
C          6.45180        4.19240       -0.82510
H          5.61730        2.19410       -0.75850
C          6.18010        5.55730       -0.98880
H          4.65670        7.04580       -1.35110
H          7.47280        3.86000       -0.64960
C          7.24950        6.51920       -0.92130
C          8.13510        7.31360       -0.87690
C          9.20230        8.27900       -0.82740
C          9.35640        9.09630        0.29930
C         10.08780        8.40220       -1.90550
C         10.39470       10.03810        0.34780
H          8.66810        8.99700        1.13640
C         11.12690        9.34330       -1.85800
H          9.96510        7.76480       -2.78000
C         11.28030       10.16270       -0.73130
H         10.51480       10.67110        1.22430
H         11.81400        9.43690       -2.69710
C         12.34520       11.13150       -0.68180
C         13.21970       11.93900       -0.62640
C         14.27160       12.91870       -0.54980
C         14.17470       13.98010        0.35910
C         15.39500       12.81140       -1.38030
C         15.19980       14.93420        0.43860
H         13.30180       14.06150        1.00540
C         16.41940       13.76610       -1.30270
H         15.47060       11.98320       -2.08300
C         16.32330       14.82680       -0.39280
H         15.12510       15.75740        1.14630
H         17.29020       13.68390       -1.95100
C         17.37730       15.80590       -0.30930
C         18.25840       16.60440       -0.24180
C         19.33160       17.56150       -0.16930
C         20.65600       17.12920       -0.21610
C         19.05240       18.92090       -0.04010
C         21.71280       18.04690       -0.16660
H         20.86720       16.06320       -0.29400
C         20.08640       19.86390        0.03340
H         18.01380       19.24900       -0.00150
C         21.44920       19.44640       -0.04830
C         23.04710       17.48900       -0.14940
C         19.68450       21.25030        0.10570
C         22.59000       20.45260        0.00120
C         24.15900       17.06360       -0.13810
C         19.37080       22.39840        0.14580
C         23.57080       20.47990       -1.01200
C         22.71010       21.37410        1.06300
C         25.51370       16.57570       -0.11590
C         19.00690       23.79040        0.16810
C         24.62630       21.39470       -0.97060
H         23.50880       19.78300       -1.84560
C         23.76990       22.28760        1.11050
H         21.97460       21.37090        1.86620
C         26.35000       16.89270        0.95610
C         26.00340       15.79740       -1.16770
C         19.35550       24.61620       -0.90330
C         18.31540       24.32480        1.25680
C         24.74760       22.32340        0.08920
H         25.38280       21.32220       -1.74480
H         23.79480       22.99460        1.93510
C         27.66410       16.40980        0.99830
H         25.97100       17.51300        1.76670
C         27.32280       15.32460       -1.14550
H         25.35150       15.55010       -2.00380
C         18.99090       25.96780       -0.90300
H         19.90230       24.20050       -1.74780
C         17.96050       25.68100        1.27600
H         18.04470       23.68080        2.09130
C         25.89480       23.30990        0.12470
C         28.17740       15.60680       -0.04950
C         18.27650       26.52900        0.18460
C         26.49240       23.78420       -1.05800
C         26.42280       23.80950        1.33200
C         29.59590       15.07160        0.00160
C         17.87140       27.98960        0.17800
C         27.54030       24.69380       -0.99960
H         26.11700       23.49770       -2.03520
C         27.47930       24.71370        1.31450
H         26.04300       23.48220        2.29380
C         30.32980       14.76580       -1.16480
C         30.25860       14.83780        1.22520
C         17.66980       28.72040        1.36870
C         17.66500       28.70030       -1.02430
N         28.05340       25.19210        0.16670
H         27.99530       25.05470       -1.91840
H         27.89190       25.09000        2.24770
C         31.64250       14.30480       -1.06960
H         29.93570       14.94430       -2.15660
C         31.56570       14.35460        1.23840
H         29.78190       15.00740        2.18150
C         17.32720       30.07070        1.31590
H         17.84890       28.29120        2.34530
C         17.30550       30.04570       -0.99410
H         17.76340       28.23400       -1.99470
N         32.29170       14.13560        0.11110
H         32.20150       14.04590       -1.96600
H         32.07070       14.15880        2.18010
N         17.18370       30.76080        0.15360
H         17.14210       30.62880        2.23050
H         17.13030       30.59030       -1.91860
C         -0.60490        2.81940       -1.17720
C         -0.84290        3.98580       -1.13520
C         -1.12380        5.39610       -1.07290
C         -2.03370        5.97000       -1.97010
C         -0.49290        6.19510       -0.10940
C         -2.30920        7.34370       -1.90790
H         -2.52980        5.34590       -2.71250
C         -0.77050        7.56950       -0.04710
H          0.20820        5.74510        0.59200
C         -1.67910        8.14480       -0.94640
H         -3.01660        7.78850       -2.60530
H         -0.28360        8.19110        0.70130
C         -1.96370        9.55710       -0.88310
C         -2.21280       10.72020       -0.83600
C         -2.52480       12.12670       -0.77770
C         -2.67480       12.86260       -1.96100
C         -2.68060       12.76130        0.46190
C         -2.97840       14.23120       -1.90480
H         -2.55350       12.36950       -2.92350
C         -2.98420       14.12980        0.51810
H         -2.56460       12.18850        1.38030
C         -3.13280       14.86580       -0.66520
H         -3.09720       14.80100       -2.82430
H         -3.10690       14.62150        1.48160
C         -3.44270       16.27160       -0.60890
C         -3.70450       17.43290       -0.55380
C         -4.01710       18.83720       -0.49660
C         -5.35260       19.26200       -0.51780
C         -2.98670       19.78220       -0.41900
C         -5.65550       20.62990       -0.46260
H         -6.15240       18.52580       -0.57520
C         -3.28960       21.15010       -0.36280
H         -1.94940       19.44980       -0.40260
C         -4.62440       21.57570       -0.38500
H         -6.69330       20.95740       -0.48100
H         -2.48680       21.88210       -0.30140
C         -4.93430       22.98290       -0.32970
C         -5.19400       24.14350       -0.27170
C         -5.50380       25.54930       -0.20440
C         -4.47830       26.49350       -0.20390
C         -6.83060       25.97010       -0.13570
C         -4.76290       27.86480       -0.14460
H         -3.44440       26.15600       -0.25250
C         -7.15240       27.33240       -0.06540
H         -7.62440       25.22410       -0.13410
C         -6.11780       28.32010       -0.07590
C         -3.61870       28.74870       -0.08720
C         -8.56340       27.64990       -0.06170
C         -6.44250       29.80810        0.00650
C         -2.69710       29.50250       -0.06380
C         -9.71880       27.93800       -0.05010
C         -5.90660       30.72300       -0.92690
C         -7.29940       30.31640        1.00720
C         -1.60200       30.43780       -0.04530
C        -11.10980       28.31210       -0.02840
C         -6.17420       32.09340       -0.83260
H         -5.28190       30.36720       -1.74330
C         -7.60150       31.68070        1.07840
H         -7.72490       29.64740        1.75170
C         -1.47270       31.34270        1.01040
C         -0.67760       30.46040       -1.09160
C        -11.91800       28.08230       -1.14340
C        -11.65760       28.90510        1.11120
C         -7.02320       32.59840        0.17510
H         -5.76670       32.75330       -1.59420
H         -8.24920       32.02650        1.87790
C         -0.40350       32.24880        1.04190
H         -2.21320       31.34000        1.80960
C          0.38430       31.37470       -1.08110
H         -0.78600       29.75770       -1.91610
C        -13.26870       28.45570       -1.13070
H        -11.48850       27.61880       -2.03090
C        -13.00810       29.27420        1.13990
H        -11.02450       29.08090        1.97920
C         -7.31080       34.07780        0.27440
C          0.55530       32.28030       -0.00340
C        -13.84470       29.06680        0.01300
C         -6.34050       35.04090       -0.06000
C         -8.54590       34.57290        0.73420
C          1.72200       33.25130        0.03210
C        -15.30430       29.48180        0.03480
C         -6.63590       36.39770        0.04120
H         -5.33850       34.76350       -0.36360
C         -8.76770       35.94700        0.80440
H         -9.36320       33.91570        1.00290
C          2.35610       33.71330       -1.13970
C          2.26690       33.71180        1.24840
C        -16.03560       29.56470        1.23700
C        -16.03120       29.74800       -1.14480
N         -7.84590       36.88020        0.43900
H         -5.86350       37.12540       -0.17340
H         -9.72400       36.31590        1.15700
C          3.40170       34.62920       -1.06020
H          2.01500       33.41810       -2.12580
C          3.33970       34.59820        1.24980
H          1.88320       33.37590        2.20620
C        -17.36110       29.98700        1.22880
H        -15.60500       29.26870        2.18770
C        -17.36860       30.12810       -1.07710
H        -15.56530       29.71030       -2.12300
N          3.86070       35.15890        0.11510
H          3.90800       34.96000       -1.96300
H          3.76270       34.93870        2.19100
N        -18.03080       30.36270        0.09630
H        -17.92800       30.01920        2.15500
H        -17.92480       30.32930       -1.98980
C         -2.74380        0.87780       -1.18530
C         -3.88600        1.21510       -1.14870
C         -5.26870        1.61420       -1.08690
C         -5.69110        2.51440       -0.10000
C         -6.19380        1.10080       -2.00710
C         -7.03610        2.90700       -0.03630
H         -4.97280        2.90630        0.61810
C         -7.53940        1.49410       -1.94240
H         -5.86640        0.39880       -2.77280
C         -7.96140        2.39930       -0.95850
H         -7.36670        3.59980        0.73540
H         -8.25980        1.09870       -2.65650
C         -9.34040        2.81560       -0.89670
C        -10.47490        3.17720       -0.83810
C        -11.84300        3.62700       -0.75930
C        -12.79330        2.86940       -0.06270
C        -12.22580        4.82360       -1.37920
C        -14.12290        3.30920        0.01810
H        -12.49810        1.93670        0.41540
C        -13.55610        5.26270       -1.30040
H        -11.48830        5.41040       -1.92390
C        -14.50580        4.50730       -0.59980
H        -14.86030        2.71830        0.55880
H        -13.85400        6.19110       -1.78360
C        -15.87190        4.95930       -0.51500
C        -17.00250        5.33230       -0.45740
C        -18.36790        5.78650       -0.38060
C        -18.69820        6.88390        0.42640
C        -19.36950        5.13100       -1.10890
C        -20.02720        7.32730        0.50220
H        -17.92070        7.38760        0.99760
C        -20.69780        5.57370       -1.03310
H        -19.11400        4.27430       -1.73070
C        -21.02810        6.67250       -0.22810
H        -20.28390        8.17690        1.13100
H        -21.47500        5.06300       -1.60030
C        -22.39300        7.13170       -0.15430
C        -23.52160        7.50840       -0.10770
C        -24.89050        7.95890       -0.06190
C        -25.18190        9.32160       -0.13060
C        -25.92720        7.03330        0.05360
C        -26.50770        9.77570       -0.10090
H        -24.36510       10.03660       -0.21630
C        -27.26320        7.45450        0.09740
H        -25.69200        5.97080        0.11060
C        -27.58240        8.84320        0.00860
C        -26.70110       11.20960       -0.10060
C        -28.26480        6.41270        0.13780
C        -29.02700        9.31660        0.04650
C        -26.88920       12.38550       -0.10150
C        -29.10330        5.56620        0.14430
C        -29.55750       10.11090       -0.98970
C        -29.87240        8.96980        1.11940
C        -27.13370       13.80560       -0.09430
C        -30.12630        4.55130        0.12870
C        -30.89340       10.52650       -0.96500
H        -28.92900       10.38640       -1.83470
C        -31.20640        9.39180        1.15010
H        -29.48710        8.36180        1.93580
C        -27.78970       14.39710        0.98840
C        -26.72940       14.59580       -1.17270
C        -30.94140        4.35410        1.24580
C        -30.31180        3.75920       -1.00690
C        -31.75110       10.16940        0.10200
H        -31.23210       11.17710       -1.76530
H        -31.81810        9.05960        1.98200
C        -28.01250       15.78040        1.01270
H        -28.12200       13.77650        1.81900
C        -26.96420       15.97800       -1.16740
H        -26.22280       14.13270       -2.01720
C        -31.93350        3.36500        1.23520
H        -30.79510        4.96390        2.13320
C        -31.30540        2.77290       -1.03150
H        -29.67680        3.90830       -1.87800
C        -33.20170       10.60720        0.12280
C        -27.59450       16.60430       -0.06270
C        -32.13510        2.54690        0.09560
C        -33.91330       10.77710        1.32710
C        -33.91840       10.86960       -1.06180
C        -27.82400       18.10350       -0.03240
C        -33.21800        1.48250        0.08200
C        -35.24240       11.18100        1.30680
H        -33.43580       10.64410        2.29190
C        -35.24940       11.26550       -1.00610
H        -33.46620       10.73520       -2.03810
C        -27.95240       18.86990       -1.21070
C        -27.91120       18.82040        1.18030
C        -33.68950        0.88100        1.26960
C        -33.78390        0.99510       -1.11730
N        -35.94290       11.44460        0.16020
H        -35.78350       11.30810        2.24110
H        -35.79750       11.46060       -1.92480
C        -28.19530       20.24190       -1.13640
H        -27.94570       18.41810       -2.19310
C        -28.13300       20.19600        1.17150
H        -27.80180       18.33870        2.14380
C        -34.71570       -0.06250        1.22510
H        -33.25860        1.09510        2.23760
C        -34.78360        0.02280       -1.08180
H        -33.51020        1.38320       -2.08800
N        -28.33540       20.91390        0.03620
H        -28.27040       20.83940       -2.04190
H        -28.18350       20.75030        2.10500
N        -35.31540       -0.45420        0.07190
H        -35.06490       -0.54290        2.13480
H        -35.21590       -0.35700       -2.00300
C         -2.12700       -1.93260       -1.21680
C         -3.00810       -2.73260       -1.18430
C         -4.07090       -3.70080       -1.12780
C         -3.78810       -5.06210       -1.30100
C         -5.38840       -3.28330       -0.89010
C         -4.82350       -6.00670       -1.24160
H         -2.76250       -5.38630       -1.47760
C         -6.42230       -4.22930       -0.82960
H         -5.60640       -2.22600       -0.74910
C         -6.14090       -5.59070       -1.00580
H         -4.60620       -7.06470       -1.37750
H         -7.44560       -3.90990       -0.64500
C         -7.20430       -6.56100       -0.94330
C         -8.08540       -7.36090       -0.90380
C         -9.15620       -8.32590       -0.86430
C         -9.20240       -9.28350        0.15690
C        -10.15250       -8.30880       -1.85000
C        -10.24510      -10.22120        0.19540
H         -8.42760       -9.30010        0.92070
C        -11.19440       -9.24730       -1.81250
H        -10.11440       -7.56680       -2.64540
C        -11.24210      -10.20350       -0.78930
H        -10.28170      -10.96610        0.98880
H        -11.96830       -9.23560       -2.57830
C        -12.31590      -11.16290       -0.74680
C        -13.20200      -11.95950       -0.72120
C        -14.27580      -12.91880       -0.67980
C        -14.12280      -14.11700        0.03120
C        -15.47860      -12.65440       -1.34920
C        -15.17220      -15.04580        0.07670
H        -13.18870      -14.32610        0.54870
C        -16.52640      -13.58460       -1.30570
H        -15.59970      -11.72270       -1.89940
C        -16.37500      -14.78000       -0.59080
H        -15.05600      -15.97690        0.62980
H        -17.46110      -13.38190       -1.82720
C        -17.45390      -15.73320       -0.54030
C        -18.33870      -16.52830       -0.48170
C        -19.40230      -17.49580       -0.39520
C        -20.73180      -17.07790       -0.35750
C        -19.10600      -18.85620       -0.33150
C        -21.77760      -18.00730       -0.26900
H        -20.95640      -16.01290       -0.38650
C        -20.12460      -19.81230       -0.23100
H        -18.06630      -19.17720       -0.35800
C        -21.49820      -19.41070       -0.20320
C        -23.10840      -17.44870       -0.18110
C        -19.68690      -21.19120       -0.21630
C        -22.62770      -20.43570       -0.08980
C        -24.22220      -17.02830       -0.13540
C        -19.35980      -22.33540       -0.17540
C        -23.74290      -20.39810       -0.95940
C        -22.59060      -21.47110        0.87330
C        -25.58330      -16.55910       -0.09260
C        -19.00230      -23.72980       -0.10970
C        -24.79560      -21.31010       -0.83390
H        -23.79370      -19.66050       -1.75680
C        -23.61680      -22.41620        0.96680
H        -21.76450      -21.54110        1.57700
C        -26.46140      -17.04630        0.87820
C        -26.04480      -15.65000       -1.04870
C        -19.37060      -24.59480       -1.14330
C        -18.32960      -24.23420        1.00670
C        -24.75040      -22.33530        0.13320
H        -25.62480      -21.25230       -1.53460
H        -23.54840      -23.18920        1.72810
C        -27.78330      -16.58360        0.93500
H        -26.11770      -17.80140        1.58440
C        -27.37250      -15.20230       -1.01800
H        -25.36670      -15.28940       -1.81760
C        -19.02210      -25.95050       -1.08950
H        -19.94830      -24.21620       -1.98380
C        -17.99720      -25.59400        1.08150
H        -18.06420      -23.56570        1.82320
C        -25.87750      -23.32700        0.26170
C        -28.26280      -15.64260       -0.00810
C        -18.31890      -26.47650        0.02180
C        -27.21940      -22.94120        0.08940
C        -25.64870      -24.67510        0.59540
C        -29.68490      -15.12600        0.06080
C        -17.93070      -27.94060        0.07340
C        -28.23780      -23.88380        0.21490
H        -27.50220      -21.91340       -0.10570
C        -26.71940      -25.55940        0.69900
H        -24.65090      -25.07340        0.73480
C        -30.39320      -14.71830       -1.08870
C        -30.38000      -15.02480        1.28400
C        -17.79390      -28.64090        1.29080
C        -17.69040      -28.68550       -1.09930
N        -28.01510      -25.20160        0.47970
H        -29.26960      -23.56880        0.13340
H        -26.53320      -26.59540        0.95510
C        -31.71090      -14.27310       -0.98190
H        -29.97480      -14.81710       -2.08090
C        -31.69020      -14.55110        1.31080
H        -29.92530      -15.30090        2.22670
C        -17.46600      -29.99660        1.28860
H        -18.02720      -28.18560        2.24430
C        -17.35070      -30.03460       -1.01850
H        -17.75170      -28.24460       -2.08490
N        -32.38650      -14.20670        0.19530
H        -32.25240      -13.94210       -1.86350
H        -32.21580      -14.44530        2.25610
N        -17.27180      -30.71780        0.15290
H        -17.33340      -30.53560        2.22310
H        -17.14820      -30.60350       -1.92110
C          0.61500       -2.81450       -1.26440
C          0.85160       -3.98090       -1.25240
C          1.13120       -5.39140       -1.21470
C          1.44530       -6.08080       -2.39440
C          1.08980       -6.07590        0.00670
C          1.71870       -7.45540       -2.35070
H          1.47920       -5.54810       -3.34300
C          1.36390       -7.44980        0.04940
H          0.84470       -5.54100        0.92220
C          1.67800       -8.13920       -1.12820
H          1.95840       -7.99610       -3.26420
H          1.33440       -7.98510        0.99700
C          1.96460       -9.54800       -1.07750
C          2.20470      -10.71220       -1.00960
C          2.50170      -12.11570       -0.90590
C          3.04500      -12.80300       -1.99960
C          2.24650      -12.79620        0.29160
C          3.34360      -14.16830       -1.89190
H          3.23470      -12.27640       -2.93220
C          2.54230      -14.16160        0.39940
H          1.81960      -12.26250        1.13820
C          3.09390      -14.84580       -0.69140
H          3.75940      -14.70670       -2.74140
H          2.34350      -14.69350        1.32900
C          3.41060      -16.24310       -0.57570
C          3.67440      -17.39800       -0.46570
C          3.98610      -18.79470       -0.32300
C          5.18890      -19.18500        0.27930
C          3.08450      -19.76400       -0.77960
C          5.49300      -20.54590        0.41910
H          5.88560      -18.43060        0.63680
C          3.38860      -21.12490       -0.63980
H          2.14640      -19.45960       -1.24300
C          4.59280      -21.51520       -0.03950
H          6.42560      -20.85330        0.88850
H          2.68910      -21.88080       -0.99430
C          4.91440      -22.91150        0.09120
C          5.18390      -24.06770        0.17320
C          5.50560      -25.46820        0.24390
C          4.48890      -26.41920        0.24830
C          6.83570      -25.87990        0.28310
C          4.78330      -27.78750        0.29010
H          3.45110      -26.09170        0.20990
C          7.16800      -27.23970        0.32490
H          7.62300      -25.12910        0.26650
C          6.14090      -28.23850        0.32830
C          3.64330      -28.67110        0.19670
C          8.58190      -27.53530        0.40420
C          6.47420      -29.73060        0.34990
C          2.72010      -29.42080        0.14530
C          9.73720      -27.82200        0.42660
C          5.84100      -30.61190        1.25540
C          7.43240      -30.28150       -0.53080
C          1.61830      -30.34570        0.09980
C         11.11920      -28.22330        0.40890
C          6.12200      -31.98270        1.25410
H          5.12480      -30.23090        1.97790
C          7.74580      -31.64410       -0.50510
H          7.92860      -29.65120       -1.26240
C          1.33120      -31.15100        1.20620
C          0.85010      -30.46360       -1.06010
C         11.59610      -28.99780       -0.65190
C         11.97810      -27.88350        1.45690
C          7.08130      -32.52510        0.37340
H          5.62170      -32.61740        1.98170
H          8.47870      -32.02170       -1.21160
C          0.24640      -32.03560        1.17380
H          1.95200      -31.08950        2.09710
C         -0.22580      -31.35930       -1.10850
H          1.08580      -29.85270       -1.92860
C         12.93830      -29.39190       -0.69460
H         10.91530      -29.30690       -1.44200
C         13.31870      -28.29120        1.43420
H         11.59830      -27.30220        2.29460
C          7.40340      -33.99980        0.38000
C         -0.56510      -32.14730        0.01790
C         13.83280      -29.03750        0.34440
C          8.69400      -34.47830        0.08130
C          6.44060      -34.97400        0.71050
C         -1.75940      -33.08030       -0.00860
C         15.29140      -29.44180        0.28670
C          8.95650      -35.84550        0.09700
H          9.52440      -33.81300       -0.11440
C          6.77980      -36.32510        0.70220
H          5.41310      -34.71790        0.93800
C         -2.24920      -33.64150       -1.20690
C         -2.45380      -33.43260        1.16830
C         16.06580      -29.63070        1.45030
C         15.95320      -29.66640       -0.93870
N          8.02100      -36.79040        0.38650
H          9.95760      -36.19740       -0.11560
H          6.02950      -37.06140        0.95880
C         -3.33650      -34.51430       -1.18130
H         -1.75140      -33.49420       -2.15490
C         -3.54280      -34.29970        1.10890
H         -2.17810      -33.04620        2.13960
C         17.40010      -30.02150        1.35060
H         15.63130      -29.57990        2.44050
C         17.29150      -30.05010       -0.95540
H         15.45780      -29.54530       -1.89250
N         -3.96430      -34.89190       -0.03750
H         -3.74090      -34.92280       -2.10460
H         -4.08700      -34.55830        2.01280
N         18.03020      -30.25080        0.16720
H         18.00710      -30.13740        2.24430
H         17.80580      -30.20150       -1.89970
C         31.28400       -1.68960       -2.23600
F         32.35130       -1.91820       -3.03040
F         30.15160       -1.78680       -2.96460
F         31.37380       -0.45100       -1.70690
C         32.99570       -3.64550        2.21920
F         32.82540       -2.53330        2.96530
F         32.74620       -4.73640        2.97420
F         34.26640       -3.69290        1.76590
C         28.56300      -16.48150        2.30150
F         29.66000      -17.17920        1.93740
F         28.92120      -15.48420        3.13790
F         27.69410      -17.30350        2.92730
C         26.62530      -16.84300       -2.46940
F         25.88220      -17.90860       -2.10230
F         25.90140      -16.04980       -3.28750
F         27.73140      -17.26710       -3.11680
C         14.23220      -27.86470        2.59830
F         15.35810      -27.30630        2.10540
F         13.58590      -26.96670        3.37190
F         14.55350      -28.94730        3.33810
C          0.02840      -32.97400        2.37530
F         -0.04340      -34.25050        1.94210
F          1.05970      -32.84850        3.23720
F         -1.12250      -32.64520        2.99980
C         -1.06750      -31.41910       -2.39680
F         -2.37540      -31.29540       -2.08610
F         -0.70330      -30.41250       -3.21940
F         -0.86160      -32.60180       -3.01440
C        -17.22450      -26.09530        2.31560
F        -16.15240      -26.81140        1.91510
F        -16.81190      -25.03890        3.04790
F        -18.03160      -26.87510        3.06590
C        -19.53160      -26.88080       -2.20610
F        -20.19210      -27.92250       -1.65750
F        -20.36580      -26.19570       -3.01690
F        -18.48360      -27.33950       -2.92280
C        -28.73790      -17.21510        1.96520
F        -29.83090      -17.69230        1.33260
F        -28.10880      -18.22610        2.60130
F        -29.11100      -16.28030        2.86500
C        -27.82640      -14.17250       -2.06920
F        -28.43240      -13.13620       -1.45160
F        -26.75200      -13.72330       -2.75220
F        -28.69250      -14.75510       -2.92520
C        -31.43140        1.90210       -2.29540
F        -32.57030        2.21800       -2.94780
F        -30.37320        2.12560       -3.10320
F        -31.46120        0.59920       -1.94300
C        -32.84700        3.23330        2.46800
F        -32.62430        2.04480        3.06820
F        -32.57920        4.23260        3.33530
F        -34.13830        3.30720        2.08120
C         27.79730       14.43590       -2.31040
F         28.36330       13.31340       -1.81840
F         26.74100       14.10570       -3.08360
F         28.70330       15.10980       -3.05030
C         28.56210       16.84670        2.17060
F         29.70270       17.38380        1.68800
F         27.91270       17.76530        2.91690
F         28.85800       15.77380        2.93480
C         17.16310       26.20760        2.48370
F         16.08230       26.88850        2.04700
F         16.76230       25.16810        3.24610
F         17.94570       27.02780        3.21660
C          1.39020       31.31480       -2.24550
F          2.64600       31.26030       -1.75300
F          1.15110       30.21480       -2.99080
F          1.25560       32.41680       -3.01380
C         -0.35740       33.25900        2.20320
F         -0.26630       34.51130        1.70700
F         -1.48250       33.14820        2.94110
F          0.71690       33.00350        2.97970
C        -13.53530       29.95800        2.41520
F        -14.44760       29.15990        3.00940
F        -12.50930       30.17860        3.26440
F        -14.11100       31.13480        2.08950
C        -14.11940       28.09930       -2.36400
F        -14.43230       29.22760       -3.03600
F        -13.41850       27.27470       -3.17100
F        -15.25280       27.48340       -1.96620
C        -28.80470       16.36640        2.19610
F        -29.84850       17.08330        1.72800
F        -29.26160       15.36150        2.97340
F        -27.99880       17.16790        2.92450
C         13.38180      -30.33220       -1.83070
F         13.96260      -31.43130       -1.30440
F         12.30520      -30.69710       -2.55890
F         14.26640      -29.69240       -2.62500
C        -26.45770       16.80440       -2.36420
F        -25.74700       17.86000       -1.91370
F        -25.67130       16.03210       -3.14380
F        -27.51100       17.24550       -3.08440
C         19.46480       26.84820       -2.07430
F         20.12400       27.92280       -1.59150
F         20.28970       26.13400       -2.86910
F         18.39610       27.25970       -2.78910
