# Supplementary material for: An 18-Porphyrin Nanoring at the Size Limit for Global Aromaticity
Source: J Am Chem Soc. 2025 Aug 28;147(36):32840–50. doi: 10.1021/jacs.5c09149 (PMC12426941; doi:10.1021/jacs.5c09149)
Supplement: Supplementary file 2 [file ja5c09149_si_002.zip › c-P18 ms xyz coordinates/xyz with CF3 Biot-Savart/T18a_c-P18.xyz]

1464
T18a_c-P18 PM7 with CF3
C         39.00140       -5.34210        1.65900
C         38.96310       -5.98900        2.95730
H         38.86260       -7.06830        3.11900
C         39.07950       -4.99870        3.89520
H         39.08810       -5.09670        4.98390
C         39.18010       -3.75690        3.16930
C         39.29050       -2.51460        3.79040
C         39.34240       -1.27690        3.15230
C         39.40350       -0.02250        3.86310
H         39.42560        0.08680        4.95050
C         39.41560        0.96240        2.91250
H         39.45540        2.04780        3.06030
C         39.36760        0.29940        1.62270
C         39.36980        0.98970        0.37500
C         39.38050        0.28260       -0.86320
C         39.43990        0.92830       -2.16130
H         39.48130        2.01160       -2.32350
C         39.43770       -0.06940       -3.09860
H         39.47210        0.02510       -4.18710
C         39.37000       -1.31420       -2.37250
C         39.32670       -2.56070       -2.99330
C         39.21090       -3.79360       -2.35650
C         39.11760       -5.04620       -3.06660
H         39.13860       -5.15810       -4.15370
C         38.99240       -6.02390       -2.11650
H         38.89350       -7.10530       -2.26470
C         39.01530       -5.35910       -0.82690
C         38.91410       -6.04220        0.42030
N         39.13740       -3.97800        1.81750
N         39.32700       -1.06920        1.79880
N         39.34060       -1.08820       -1.02120
N         39.15310       -3.99720       -1.00240
Zn        39.23510       -2.53250        0.39810
H         39.30520       -2.51340        4.87250
H         39.35320       -2.56420       -4.07520
C         39.30500        2.42300        0.36490
C         39.19040        3.62310        0.35620
C         39.04040        4.98240        0.34620
C         38.89080        6.17880        0.33730
C         38.48710        8.28350        1.56400
C         38.67460        7.66460        2.86320
H         38.94910        6.61600        3.02670
C         38.44640        8.63700        3.79950
H         38.49010        8.55080        4.88830
C         38.11480        9.83770        3.07160
C         37.79580       11.04360        3.69080
C         37.41990       12.22330        3.05180
C         37.04890       13.42350        3.75980
H         37.03510       13.53630        4.84700
C         36.72250       14.35200        2.80780
H         36.38810       15.38540        2.95400
C         36.90120       13.70890        1.51900
C         36.66400       14.35590        0.27030
C         36.91410       13.69210       -0.96690
C         36.74670       14.31690       -2.26610
H         36.41490       15.34810       -2.42980
C         37.08400       13.37650       -3.20200
H         37.08150       13.47450       -4.29070
C         37.44740       12.18500       -2.47400
C         37.83190       10.99740       -3.09300
C         38.14650        9.80080       -2.45320
C         38.48460        8.59050       -3.16230
H         38.54080        8.49040       -4.24930
C         38.70310        7.63090       -2.21060
H         38.98030        6.58100       -2.35700
C         38.50100        8.26650       -0.92190
C         38.64080        7.59190        0.32640
N         38.14830        9.61200        1.72020
N         37.33040       12.41000        1.69700
N         37.34510       12.39090       -1.12290
N         38.16390        9.59280       -1.09960
Zn        37.74240       11.00010        0.29870
H         37.81150       11.05170        4.77290
H         37.85550       11.00150       -4.17490
C         36.11420       15.68030        0.25850
C         35.59510       16.76940        0.24840
C         34.98980       17.99610        0.23700
C         34.43990       19.06870        0.22690
C         33.34240       20.91030        1.45170
C         33.73300       20.39590        2.75130
H         34.35030       19.50520        2.91550
C         33.18780       21.23370        3.68680
H         33.26130       21.17030        4.77570
C         32.46520       22.24640        2.95820
C         31.75350       23.27270        3.57660
C         30.99570       24.25090        2.93700
C         30.23850       25.25430        3.64430
H         30.18880       25.35740        4.73140
C         29.61180       26.01230        2.69180
H         28.94490       26.86900        2.83760
C         29.99670       25.46710        1.40350
C         29.55040       25.99030        0.15460
C         30.00940       25.44920       -1.08240
C         29.63600       25.97720       -2.38200
H         28.97070       26.83180       -2.54620
C         30.27340       25.20630       -3.31750
H         30.23410       25.29480       -4.40630
C         31.02320       24.21260       -2.58880
C         31.78870       23.22670       -3.20720
C         32.49510       22.21080       -2.56660
C         33.22620       21.18820       -3.27490
H         33.31100       21.11000       -4.36200
C         33.76160       20.36320       -2.32250
H         34.38050       19.47040       -2.46830
C         33.35640       20.89430       -1.03420
C         33.72160       20.31070        0.21470
N         32.57000       22.04320        1.60710
N         30.84490       24.39340        1.58220
N         30.85950       24.37420       -1.23770
N         32.58570       22.02500       -1.21280
Zn        31.71180       23.20620        0.18470
H         31.76730       23.28820        4.65860
H         31.80800       23.23650       -4.28920
C         28.58020       27.04730        0.14240
C         27.72040       27.89310        0.13220
C         26.73200       28.83760        0.12070
C         25.84810       29.65880        0.11050
C         24.18980       31.01570        1.33580
C         24.73580       30.66980        2.63500
H         25.62020       30.04360        2.79880
C         23.93910       31.27290        3.57080
H         24.03150       31.23990        4.65950
C         22.91100       31.97530        2.84270
C         21.89270       32.69740        3.46150
C         20.84420       33.35600        2.82160
C         19.79150       34.04140        3.53050
H         19.71130       34.12390        4.61760
C         18.94150       34.53720        2.57870
H         18.02150       35.11500        2.72500
C         19.48770       34.15340        1.29010
C         18.88640       34.49000        0.04170
C         19.50060       34.13660       -1.19580
C         18.96660       34.50100       -2.49510
H         18.04810       35.07670       -2.65880
C         19.82630       33.99240       -3.43120
H         19.75760       34.06120       -4.52010
C         20.87270       33.31750       -2.70320
C         21.92790       32.65140       -3.32220
C         22.94100       31.93970       -2.68210
C         23.97650       31.22750       -3.39090
H         24.08030       31.18080       -4.47810
C         24.76340       30.63720       -2.43880
H         25.64960       30.01000       -2.58500
C         24.20380       30.99970       -1.15010
C         24.74890       30.57970        0.09860
N         23.07730       31.81730        1.49160
N         20.65230       33.43490        1.46800
N         20.66690       33.41580       -1.35190
N         23.09210       31.79920       -1.32830
Zn        21.86950       32.61290        0.06990
H         21.90240       32.71860        4.54350
H         21.94170       32.66410       -4.40430
C         17.61280       35.15130        0.03060
C         16.51600       35.65210        0.02150
C         15.26380       36.20190        0.01130
C         14.15300       36.67040        0.00230
C         12.13280       37.38170        1.23010
C         12.76650       37.24590        2.52830
H         13.81250       36.96120        2.69070
C         11.81360       37.54210        3.46540
H         11.91360       37.54540        4.55400
C         10.60560       37.84920        2.73900
C          9.40310       38.18070        3.35960
C          8.19230       38.44020        2.72150
C          6.96890       38.72490        3.43230
H          6.86810       38.77820        4.51940
C          5.99880       38.89810        2.48200
H          4.93730       39.12730        2.63000
C          6.64050       38.72230        1.19250
C          5.95870       38.83040       -0.05480
C          6.65330       38.70450       -1.29340
C          6.02500       38.86270       -2.59180
H          4.96490       39.08880       -2.75380
C          7.00490       38.67670       -3.52950
H          6.91420       38.71440       -4.61820
C          8.21970       38.40090       -2.80330
C          9.43840       38.13570       -3.42420
C         10.63470       37.81470       -2.78580
C         11.85020       37.49790       -3.49630
H         11.96140       37.48650       -4.58370
C         12.79330       37.21440       -2.54550
H         13.84080       36.92670       -2.69310
C         12.14600       37.36680       -1.25580
C         12.80480       37.16110       -0.00800
N         10.81300       37.75470        1.38770
N          7.98110       38.44620        1.36830
N          7.99560       38.42610       -1.45160
N         10.82780       37.73660       -1.43220
Zn         9.40370       38.08650       -0.03190
H          9.40740       38.20670        4.44150
H          9.44430       38.14960       -4.50630
C          4.53540       39.01590       -0.06350
C          3.33390       39.11090       -0.07030
C          1.96870       39.19950       -0.07800
C          0.76400       39.26050       -0.08470
C         -1.37530       39.24040        1.14740
C         -0.72990       39.33240        2.44420
H          0.35010       39.42190        2.60420
C         -1.72510       39.28610        3.38340
H         -1.62960       39.32660        4.47160
C         -2.96710       39.16040        2.65980
C         -4.20910       39.06200        3.28300
C         -5.43740       38.89010        2.64880
C         -6.68170       38.74100        3.36140
H         -6.79300       38.75850        4.44870
C         -7.65490       38.57070        2.41340
H         -8.73060       38.42280        2.56390
C         -6.99460       38.62170        1.12250
C         -7.67520       38.48680       -0.12320
C         -6.98080       38.60370       -1.36340
C         -7.62880       38.53440       -2.66040
H         -8.70200       38.38410       -2.81990
C         -6.64570       38.69280       -3.60040
H         -6.74580       38.69560       -4.68900
C         -5.40790       38.85160       -2.87700
C         -4.17380       39.01700       -3.50080
C         -2.93790       39.12590       -2.86510
C         -1.68960       39.24210       -3.57840
H         -1.58370       39.26790       -4.66610
C         -0.70420       39.30020       -2.62970
H          0.37750       39.38860       -2.77960
C         -1.36220       39.22460       -1.33850
C         -0.67060       39.25960       -0.09210
N         -2.74240       39.13910        1.30800
N         -5.63990       38.82100        1.29510
N         -5.62540       38.80090       -1.52480
N         -2.72760       39.12100       -1.51190
Zn        -4.18350       38.96590       -0.10830
H         -4.21140       39.09100        4.36480
H         -4.17520       39.02990       -4.58290
C         -9.07550       38.17520       -0.12840
C        -10.23760       37.85340       -0.13220
C        -11.55070       37.46970       -0.13640
C        -12.70270       37.11490       -0.14000
C        -14.70370       36.36650        1.09780
C        -14.12710       36.67650        2.39270
H        -13.14200       37.13050        2.54970
C        -15.04410       36.29550        3.33450
H        -14.96590       36.36790        4.42250
C        -16.16900       35.75120        2.61440
C        -17.30100       35.23530        3.24100
C        -18.39810       34.65190        2.61030
C        -19.51570       34.08780        3.32630
H        -19.62360       34.06840        4.41390
C        -20.37280       33.59230        2.38120
H        -21.33350       33.08570        2.53470
C        -19.77280       33.86390        1.08840
C        -20.36890       33.50160       -0.15530
C        -19.75910       33.84590       -1.39750
C        -20.34580       33.55570       -2.69260
H        -21.30370       33.04800       -2.84910
C        -19.47880       34.03950       -3.63540
H        -19.57640       34.00540       -4.72370
C        -18.36860       34.61330       -2.91550
C        -17.26680       35.18950       -3.54270
C        -16.14100       35.71590       -2.91040
C        -15.00970       36.25060       -3.62720
H        -14.92020       36.30820       -4.71520
C        -14.10140       36.64420       -2.68110
H        -13.11560       37.09730       -2.83410
C        -14.69160       36.35080       -1.38820
C        -14.05060       36.62330       -0.14360
N        -15.95300       35.80510        1.26210
N        -18.56760       34.51400        1.25730
N        -18.55300       34.49490       -1.56260
N        -15.93940       35.78620       -1.55780
Zn       -17.25110       35.14570       -0.15020
H        -17.31170       35.26260        4.32280
H        -17.27490       35.19840       -4.62490
C        -21.57780       32.72870       -0.15630
C        -22.56000       32.02930       -0.15660
C        -23.66220       31.21980       -0.15690
C        -24.62340       30.49190       -0.15690
C        -26.24630       29.10790        1.08710
C        -25.80690       29.59870        2.38010
H        -25.03630       30.36280        2.53390
C        -26.53650       28.92900        3.32490
H        -26.48590       29.02590        4.41250
C        -27.40890       28.03150        2.60840
C        -28.29590       27.16040        3.23870
C        -29.12750       26.23590        2.61170
C        -29.98360       25.32530        3.33140
H        -30.07630       25.27310        4.41930
C        -30.62230       24.56460        2.38920
H        -31.35040       23.76050        2.54590
C        -30.15270       25.02210        1.09450
C        -30.59190       24.47500       -0.14710
C        -30.14000       25.00430       -1.39140
C        -30.59420       24.52890       -2.68460
H        -31.32160       23.72280       -2.83790
C        -29.94670       25.27700       -3.63030
H        -30.02810       25.21010       -4.71830
C        -29.09800       26.19740       -2.91410
C        -28.26050       27.11540       -3.54500
C        -27.38210       27.99530       -2.91640
C        -26.50320       28.88330       -3.63690
H        -26.44120       28.96640       -4.72520
C        -25.78220       29.56660       -2.69380
H        -25.01100       30.32870       -2.84990
C        -26.23420       29.09220       -1.39880
C        -25.72270       29.56960       -0.15640
N        -27.22820       28.15250        1.25550
N        -29.24230       26.04610        1.25930
N        -29.22780       26.02600       -1.56060
N        -27.21340       28.13440       -1.56440
Zn       -28.22430       27.08670       -0.15250
H        -28.31290       27.18570        4.32050
H        -28.27360       27.11810       -4.62720
C        -31.46440       23.33590       -0.14390
C        -32.14760       22.34290       -0.14070
C        -32.90660       21.20470       -0.13700
C        -33.56140       20.19210       -0.13350
C        -34.60970       18.33880        1.11670
C        -34.36280       18.95320        2.40780
H        -33.89980       19.93530        2.55860
C        -34.81760       18.07650        3.35550
H        -34.80030       18.18760        4.44280
C        -35.33120       16.93280        2.64250
C        -35.86480       15.81240        3.27640
C        -36.33200       14.65810        2.65170
C        -36.82370       13.51160        3.37600
H        -36.89120       13.43230        4.46420
C        -37.16540       12.57600        2.43650
H        -37.57400       11.57220        2.59620
C        -36.88330       13.16340        1.14000
C        -37.11120       12.49690       -0.09970
C        -36.86940       13.14640       -1.34590
C        -37.13730       12.54030       -2.63730
H        -37.54430       11.53440       -2.78760
C        -36.78670       13.46330       -3.58570
H        -36.84180       13.37010       -4.67340
C        -36.30240       14.62050       -2.87300
C        -35.83050       15.76760       -3.50740
C        -35.30440       16.89670       -2.88230
C        -34.78330       18.03060       -3.60630
H        -34.75580       18.12610       -4.69480
C        -34.33830       18.92010       -2.66600
H        -33.87370       19.90010       -2.82520
C        -34.59760       18.32310       -1.36920
C        -34.27780       18.94930       -0.12880
N        -35.20520       17.10580        1.28900
N        -36.37760       14.43750        1.30100
N        -36.36300       14.41840       -1.51890
N        -35.19150       17.08780       -1.53100
Zn       -35.77990       15.75990       -0.11500
H        -35.88750       15.83350        4.35820
H        -35.84560       15.76340       -4.58950
C        -37.54130       11.12820       -0.09270
C        -37.84360        9.96050       -0.08640
C        -38.16750        8.63130       -0.07900
C        -38.43640        7.45650       -0.07250
C        -38.78550        5.35950        1.18300
C        -38.76060        6.02410        2.47270
H        -38.66170        7.10540        2.62090
C        -38.88690        5.04650        3.42270
H        -38.90670        5.15920        4.50980
C        -38.98000        3.79490        2.71260
C        -39.09700        2.56120        3.34940
C        -39.14220        1.31500        2.72760
C        -39.21090        0.07030        3.45470
H        -39.24430       -0.02430        4.54320
C        -39.21310       -0.92740        2.51740
H        -39.25450       -2.01070        2.67960
C        -39.15170       -0.28190        1.21930
C        -39.14100       -0.98900       -0.01890
C        -39.13890       -0.29880       -1.26660
C        -39.18480       -0.96210       -2.55640
H        -39.22460       -2.04750       -2.70420
C        -39.17280        0.02280       -3.50700
H        -39.19590       -0.08640       -4.59440
C        -39.11260        1.27740       -2.79720
C        -39.06280        2.51540       -3.43430
C        -38.95340        3.75680       -2.81320
C        -38.85270        4.99960       -3.53910
H        -38.86240        5.09680       -4.62780
C        -38.73730        5.99010       -2.60120
H        -38.63680        7.06940       -2.76300
C        -38.77360        5.34280       -1.30290
C        -38.68530        6.04290       -0.06420
N        -38.92330        3.99770        1.35850
N        -39.11280        1.08890        1.37720
N        -39.09720        1.06970       -1.44260
N        -38.90970        3.97870       -1.46140
Zn       -39.00630        2.53310       -0.04200
H        -39.12290        2.57470        4.43120
H        -39.07800        2.50410       -4.51640
C        -39.07620       -2.42230       -0.00880
C        -38.96160       -3.62250       -0.00010
C        -38.81170       -4.98180        0.00990
C        -38.66200       -6.17820        0.01880
C        -38.27120       -8.26600        1.27800
C        -38.47220       -7.62960        2.56670
H        -38.74820       -6.57890        2.71320
C        -38.25370       -8.58910        3.51840
H        -38.30880       -8.48820        4.60540
C        -37.91470       -9.79960        2.81030
C        -37.60220      -10.99700        3.44910
C        -37.21980      -12.18520        2.83010
C        -36.85620      -13.37570        3.55810
H        -36.85370      -13.47380        4.64680
C        -36.52000      -14.31700        2.62210
H        -36.18730      -15.34830        2.78590
C        -36.68530      -13.69140        1.32300
C        -36.43530      -14.35530        0.08580
C        -36.67240      -13.70830       -1.16290
C        -36.49160      -14.35070       -2.45170
H        -36.15820      -15.38390       -2.59790
C        -36.81910      -13.42300       -3.40370
H        -36.80540      -13.53590       -4.49090
C        -37.19000      -12.22180       -2.69570
C        -37.56800      -11.04280       -3.33470
C        -37.88910       -9.83760       -2.71450
C        -38.21970       -8.63700       -3.44340
H        -38.26460       -8.55170       -4.53220
C        -38.44800       -7.66470       -2.50710
H        -38.72360       -6.61690       -2.67070
C        -38.25930       -8.28270       -1.20790
C        -38.41210       -7.59130        0.02970
N        -37.93420       -9.59230        1.45580
N        -37.11630      -12.39030        1.47900
N        -37.10170      -12.40940       -1.34090
N        -37.92050       -9.61130       -1.36420
Zn       -37.51370      -10.99950        0.05740
H        -37.62920      -10.99040        4.53090
H        -37.58030      -11.06150       -4.41670
C        -35.88540      -15.67970        0.09760
C        -35.36630      -16.76880        0.10770
C        -34.76110      -17.99550        0.11910
C        -34.21110      -19.06810        0.12920
C        -33.12650      -20.89290        1.39030
C        -33.53060      -20.36090        2.67860
H        -34.14950      -19.46810        2.82440
C        -32.99510      -21.18590        3.63100
H        -33.07990      -21.10770        4.71810
C        -32.26510      -22.20840        2.92370
C        -31.55990      -23.22610        3.56330
C        -30.79560      -24.21280        2.94490
C        -30.04580      -25.20650        3.67360
H        -30.00740      -25.29490        4.76240
C        -29.40940      -25.97720        2.73810
H        -28.74400      -26.83180        2.90230
C        -29.78080      -25.44960        1.43850
C        -29.32160      -25.98970        0.20150
C        -29.76770      -25.46550       -1.04740
C        -29.38090      -26.01090       -2.33570
H        -28.71400      -26.86770       -2.48150
C        -30.00860      -25.25280       -3.28820
H        -29.95790      -25.35610       -4.37530
C        -30.76580      -24.24940       -2.58090
C        -31.52470      -23.27210       -3.22050
C        -32.23770      -22.24760       -2.60110
C        -32.96130      -21.23470       -3.33070
H        -33.03480      -21.17130       -4.41960
C        -33.50650      -20.39700       -2.39520
H        -34.12380      -19.50620       -2.55940
C        -33.11470      -20.91050       -1.09560
C        -33.49280      -20.31010        0.14140
N        -32.35580      -22.02350        1.56890
N        -30.63070      -24.37360        1.59380
N        -30.61610      -24.39270       -1.22610
N        -32.34230      -22.04350       -1.25100
Zn       -31.48300      -23.20550        0.17140
H        -31.58500      -23.22690        4.64520
H        -31.53280      -23.29650       -4.30240
C        -28.35150      -27.04670        0.21370
C        -27.49160      -27.89250        0.22390
C        -26.50320      -28.83700        0.23540
C        -25.61940      -29.65820        0.24560
C        -23.97390      -30.99830        1.50620
C        -24.53330      -30.63480        2.79490
H        -25.41940      -30.00650        2.94110
C        -23.74640      -31.22510        3.74700
H        -23.85010      -31.17740        4.83420
C        -22.71090      -31.93720        3.03920
C        -21.69920      -32.65080        3.67830
C        -20.64410      -33.31790        3.05830
C        -19.59880      -33.99360        3.78730
H        -19.53000      -34.06140        4.87620
C        -18.73910      -34.50220        2.85120
H        -17.82060      -35.07790        3.01490
C        -19.27180      -34.13600        1.55190
C        -18.65760      -34.48930        0.31440
C        -19.25890      -34.15280       -0.93400
C        -18.71150      -34.53470       -2.22260
H        -17.79140      -35.11250       -2.36890
C        -19.56140      -34.03900       -3.17440
H        -19.48140      -34.12250       -4.26150
C        -20.61530      -33.35430       -2.46650
C        -21.66400      -32.69680       -3.10540
C        -22.68350      -31.97650       -2.48560
C        -23.71160      -31.27410       -3.21470
H        -23.80410      -31.24210       -4.30340
C        -24.50830      -30.67100       -2.27890
H        -25.39290      -30.04580       -2.44270
C        -23.96220      -31.01590       -0.97970
C        -24.52010      -30.57910        0.25750
N        -22.86320      -31.79760        1.68440
N        -20.43820      -33.41520        1.70800
N        -20.42350      -33.43430       -1.11190
N        -22.84870      -31.81770       -1.13550
Zn       -21.64080      -32.61230        0.28620
H        -21.72000      -32.65730        4.76030
H        -21.66650      -32.72410       -4.18730
C        -17.38410      -35.15070        0.32550
C        -16.28720      -35.65140        0.33460
C        -15.03510      -36.20130        0.34480
C        -13.92420      -36.66980        0.35380
C        -11.91690      -37.36420        1.61190
C        -12.56410      -37.21090        2.90160
H        -13.61170      -36.92410        3.04920
C        -11.62090      -37.49430        3.85240
H        -11.73220      -37.48290        4.93980
C        -10.40550      -37.81110        3.14290
C         -9.20950      -38.13410        3.78030
C         -7.99220      -38.40210        3.15840
C         -6.77630      -38.67710        3.88560
H         -6.68680      -38.71560        4.97430
C         -5.79630      -38.86310        2.94790
H         -4.73650      -39.09020        3.10990
C         -6.42460      -38.70480        1.64950
C         -5.72990      -38.82980        0.41090
C         -6.41160      -38.72070       -0.83640
C         -5.76990      -38.89650       -2.12590
H         -4.70820      -39.12470       -2.27390
C         -6.74000      -38.72330       -3.07620
H         -6.63810      -38.77570       -4.16330
C         -7.96230      -38.43780       -2.36640
C         -9.17450      -38.18110       -3.00350
C        -10.37730      -37.85150       -2.38190
C        -11.58530      -37.54440       -3.10930
H        -11.68530      -37.54780       -4.19780
C        -12.53820      -37.24820       -2.17220
H        -13.58410      -36.96260       -2.33460
C        -11.90430      -37.38300       -0.87400
C        -12.57600      -37.16050        0.36410
N        -10.59890      -37.73500        1.78830
N         -7.76700      -38.42650        1.80770
N         -7.75220      -38.44460       -1.01220
N        -10.58440      -37.75510       -1.03160
Zn        -9.17490      -38.08580        0.38800
H         -9.22510      -38.14550        4.86230
H         -9.16910      -38.20960       -4.08530
C         -4.30660      -39.01530        0.41960
C         -3.10520      -39.11020        0.42640
C         -1.73990      -39.19890        0.43410
C         -0.53530      -39.25990        0.44080
C          1.59110      -39.22290        1.69460
C          0.93230      -39.29740        2.98570
H         -0.14930      -39.38480        3.13570
C          1.91780      -39.23830        3.93450
H          1.81100      -39.26400        5.02210
C          3.16720      -39.12230        3.22210
C          4.40270      -39.01530        3.85690
C          5.63750      -38.85210        3.23310
C          6.87440      -38.69320        3.95650
H          6.97440      -38.69590        5.04510
C          7.85730      -38.53570        3.01650
H          8.93140      -38.38560        3.17600
C          7.21050      -38.60430        1.71960
C          7.90390      -38.48620        0.47930
C          7.22250      -38.62000       -0.76640
C          7.88390      -38.56810       -2.05730
H          8.95870      -38.42000       -2.20780
C          6.91060      -38.73940       -3.00530
H          7.02190      -38.75690       -4.09260
C          5.66530      -38.88840       -2.29270
C          4.43770      -39.06230       -2.92690
C          3.19540      -39.16270       -2.30260
C          1.95450      -39.28860       -3.02720
H          1.85990      -39.32920       -4.11550
C          0.95930      -39.33400       -2.08810
H         -0.12080      -39.42440       -2.24810
C          1.60390      -39.24080       -0.79130
C          0.89940      -39.25900        0.44820
N          2.95650      -39.11940        1.86800
N          5.85400      -38.80130        1.88090
N          5.86880      -38.81940       -0.93900
N          2.97100      -39.13950       -0.95190
Zn         4.41230      -38.96530        0.46440
H          4.39380      -39.02980        4.93890
H          4.45040      -39.08990       -4.00870
C          9.30420      -38.17460        0.48450
C         10.46630      -37.85270        0.48830
C         11.77950      -37.46910        0.49250
C         12.93150      -37.11430        0.49610
C         14.91950      -36.34900        1.74430
C         14.32950      -36.64150        3.03720
H         13.34280      -37.09340        3.19020
C         15.23680      -36.24770        3.98330
H         15.14730      -36.30530        5.07130
C         16.36910      -35.71310        3.26750
C         17.49460      -35.18870        3.89880
C         18.59820      -34.61380        3.27160
C         19.70840      -34.04000        3.99150
H         19.80500      -34.00580        5.07980
C         20.57530      -33.55720        3.04870
H         21.53430      -33.04860        3.20520
C         19.98870      -33.84640        1.75360
C         20.59770      -33.50100        0.51140
C         20.00080      -33.86220       -0.73230
C         20.60090      -33.58950       -2.02510
H         21.56040      -33.08380       -2.17860
C         19.74370      -34.08610       -2.97020
H         19.85250      -34.06670       -4.05780
C         18.62600      -34.65010       -2.25420
C         17.53080      -35.23480       -2.88490
C         16.39850      -35.75270       -2.25730
C         15.27460      -36.29710       -2.97840
H         15.19640      -36.36960       -4.06640
C         14.35650      -36.67800       -2.03660
H         13.37220      -37.13320       -2.19360
C         14.93330      -36.36700       -0.74160
C         14.27940      -36.62270        0.49970
N         16.16720      -35.78540        1.91390
N         18.78170      -34.49420        1.91870
N         18.79640      -34.51340       -0.90120
N         16.18280      -35.80470       -0.90600
Zn        17.47990      -35.14500        0.50630
H         17.49400      -35.20140        4.98090
H         17.55010      -35.25840       -3.96670
C         21.80660      -32.72810        0.51240
C         22.78870      -32.02870        0.51270
C         23.89100      -31.21920        0.51300
C         24.85220      -30.49130        0.51300
C         26.46210      -29.09050        1.75490
C         26.00930      -29.56370        3.04980
H         25.23710      -30.32570        3.20600
C         26.72910      -28.88120        3.99300
H         26.66730      -28.96340        5.08130
C         27.60900      -27.99340        3.27350
C         28.48950      -27.11380        3.90110
C         29.32760      -26.19790        3.27020
C         30.17630      -25.27750        3.98640
H         30.25770      -25.21060        5.07440
C         30.82480      -24.52960        3.04070
H         31.55120      -23.72340        3.19400
C         30.36860      -25.00470        1.74750
C         30.82070      -24.47440        0.50320
C         30.38160      -25.02050       -0.73840
C         30.84930      -24.56270       -2.03310
H         31.57830      -23.75870       -2.18980
C         30.21160      -25.32350       -2.97530
H         30.30420      -25.27140       -4.06320
C         29.35550      -26.23420       -2.25560
C         28.52450      -27.16080       -2.88260
C         27.63950      -28.03220       -2.25130
C         26.76800      -28.92980       -2.96870
H         26.71730      -29.02770       -4.05640
C         26.03730      -29.60040       -2.02400
H         25.26770      -30.36460       -2.17780
C         26.47590      -29.10840       -0.73100
C         25.95150      -29.56900        0.51250
N         27.44240      -28.13280        1.92050
N         29.45640      -26.02640        1.91670
N         29.47120      -26.04450       -0.90320
N         27.45680      -28.15290       -0.89940
Zn        28.45310      -27.08610        0.50860
H         28.49530      -27.12440        4.98330
H         28.54880      -27.17810       -3.96440
C         31.69320      -23.33530        0.50000
C         32.37640      -22.34230        0.49680
C         33.13540      -21.20410        0.49300
C         33.79020      -20.19150        0.48960
C         34.82560      -18.32130        1.72530
C         34.56530      -18.91820        3.02210
H         34.10060      -19.89820        3.18130
C         35.01020      -18.02870        3.96240
H         34.98160      -18.12500        5.05090
C         35.53130      -16.89480        3.23940
C         36.05840      -15.76580        3.86350
C         36.53220      -14.62010        3.22810
C         37.01630      -13.46380        3.94180
H         37.07250      -13.36980        5.02950
C         37.36790      -12.54100        2.99340
H         37.77490      -11.53510        3.14370
C         37.09920      -13.14590        1.70200
C         37.34000      -12.49620        0.45580
C         37.11110      -13.16260       -0.78390
C         37.39240      -12.57410       -2.08050
H         37.80100      -11.57030       -2.24010
C         37.05160      -13.50980       -3.01990
H         37.11790      -13.43140       -4.10810
C         36.55980      -14.65740       -2.29670
C         36.09440      -15.81290       -2.92030
C         35.56180      -16.93350       -2.28540
C         35.04820      -18.07720       -2.99930
H         35.03200      -18.18740       -4.08670
C         34.59340      -18.95380       -2.05170
H         34.13040      -19.93600       -2.20250
C         34.83930      -18.33930       -0.76060
C         34.50660      -18.94860        0.48490
N         35.41940      -17.08600        1.88700
N         36.59180      -14.41780        1.87500
N         36.60640      -14.43690       -0.94490
N         35.43480      -17.10630       -0.93280
Zn        36.00870      -15.75930        0.47110
H         36.06990      -15.77220        4.94560
H         36.12080      -15.82350       -4.00210
C         37.77010      -11.12760        0.44880
C         38.07230       -9.95990        0.44250
C         38.39630       -8.63060        0.43510
C         38.66520       -7.45580        0.42860
N         36.87010       -2.32790        0.45060
C         36.09060       -3.42650        0.50110
C         36.30780       -1.18320        0.01100
C         34.74800       -3.42770        0.09160
H         36.54910       -4.34060        0.88100
C         34.98580       -1.10420       -0.44000
H         36.92830       -0.29190        0.02450
C         34.16240       -2.24660       -0.41090
H         34.17150       -4.34580        0.14080
H         34.59660       -0.15220       -0.78160
C         32.74840       -2.19260       -0.87680
C         32.39580       -1.46230       -2.03270
C         31.71910       -2.85180       -0.17130
C         31.06650       -1.40460       -2.47540
H         33.16800       -0.95400       -2.60250
C         30.38590       -2.76910       -0.59860
H         31.95500       -3.40550        0.73260
C         30.03100       -2.05150       -1.76420
H         30.83070       -0.85040       -3.37960
H         29.61180       -3.26540       -0.01980
C         28.60230       -1.97770       -2.22240
C         27.94800       -0.72510       -2.40840
C         27.84810       -3.16270       -2.45980
C         26.59470       -0.67110       -2.79240
C         28.64050        0.51700       -2.16220
C         26.49750       -3.09410       -2.84290
C         28.44370       -4.46650       -2.30800
C         25.86400       -1.85240       -3.00250
H         26.10400        0.29200       -2.90670
C         29.26480        1.53030       -1.95280
H         25.93440       -4.01020       -3.00280
C         28.96350       -5.54200       -2.13280
C         24.46220       -1.79900       -3.32560
C         30.04710        2.71160       -1.69580
C         29.58080       -6.81300       -1.86910
C         23.27310       -1.76320       -3.53540
C         31.08510        2.68410       -0.74740
C         29.77750        3.90370       -2.38890
C         30.97060       -6.90840       -1.67460
C         28.78610       -7.96630       -1.77420
C         21.84460       -1.71370       -3.70470
C         31.83790        3.84500       -0.48250
H         31.29980        1.76320       -0.21040
C         30.53070        5.06270       -2.12560
H         28.97900        3.93240       -3.12570
C         31.56180       -8.15310       -1.38200
H         31.58780       -6.01570       -1.74450
C         29.37570       -9.20760       -1.48190
H         27.71140       -7.89740       -1.91880
C         21.14910       -0.53340       -3.39510
C         21.12650       -2.85280       -4.11210
C         31.56060        5.04050       -1.16880
C         30.76300       -9.30580       -1.28190
C         19.74530       -0.49820       -3.46430
H         21.69670        0.34870       -3.07390
C         19.71970       -2.81750       -4.18080
H         21.65750       -3.77120       -4.34900
C         32.28720        6.24940       -0.87470
C         31.33310      -10.58700       -0.96210
C         19.02390       -1.64280       -3.84280
H         19.21330        0.41140       -3.19800
H         19.16800       -3.70820       -4.47120
C         32.82890        7.30150       -0.62930
C         31.72470      -11.69530       -0.68640
C         17.58450       -1.61600       -3.81050
C         16.38150       -1.56920       -3.70810
C         14.95940       -1.49120       -3.49590
C         14.46940       -1.33150       -2.18920
C         14.05270       -1.56280       -4.56880
C         13.08670       -1.24170       -1.95350
H         15.16390       -1.27440       -1.35550
C         12.66570       -1.47310       -4.33240
H         14.42420       -1.68480       -5.58300
C         12.17810       -1.31150       -3.02210
H         12.71790       -1.11460       -0.93930
H         11.96950       -1.52610       -5.16590
C         10.76570       -1.21150       -2.75660
C          9.59230       -1.12170       -2.48190
C          8.20680       -1.01270       -2.10390
C          7.51360        0.19740       -2.28370
C          7.54160       -2.11020       -1.52980
C          6.16890        0.31150       -1.88400
H          8.02020        1.05030       -2.72810
C          6.19690       -1.99650       -1.12970
H          8.07110       -3.04850       -1.38780
C          5.50810       -0.78310       -1.30040
H          5.63940        1.25130       -2.02070
H          5.69080       -2.84650       -0.67830
C          4.13820       -0.65960       -0.87810
C          2.98300       -0.56890       -0.53670
C          1.58570       -0.45690       -0.15710
C          0.76180       -1.60690       -0.12170
C          1.03770        0.80200        0.19300
C         -0.60250       -1.48570        0.23440
C          1.30950       -2.90230       -0.45740
C         -0.33660        0.93050        0.51160
C          1.88600        1.96480        0.24070
C         -1.16430       -0.21430        0.50390
C         -1.43030       -2.65820        0.38990
C          1.77170       -3.97110       -0.76750
C         -0.89880        2.22020        0.86120
C          2.58310        2.94080        0.32600
C         -2.59300       -0.08470        0.71700
C         -2.17550       -3.57630        0.61480
C          2.33960       -5.22670       -1.15860
C         -1.39480        3.27750        1.16420
C          3.39310        4.10630        0.47290
C         -3.79220        0.00900        0.81190
C         -3.12220       -4.58420        0.97600
C          3.13360       -5.30720       -2.31440
C          2.10650       -6.37410       -0.38400
C         -2.01680        4.52640        1.50210
C          2.78200        5.36390        0.59400
C          4.79000        3.98310        0.51920
C         -5.22380        0.11070        0.83440
C         -4.23820       -4.20940        1.73980
C         -2.93270       -5.92470        0.60610
C          3.69850       -6.53630       -2.69430
H          3.31250       -4.41720       -2.91270
C          2.67200       -7.60220       -0.76330
H          1.49320       -6.31010        0.51130
C         -2.98000        5.07810        0.64290
C         -1.66360        5.20410        2.68180
C          3.57540        6.50810        0.76100
H          1.69750        5.44880        0.56340
C          5.58260        5.12740        0.68610
H          5.25370        3.00380        0.43370
C         -6.01140       -1.01160        0.52590
C         -5.84040        1.34620        1.09320
C         -5.17560       -5.17440        2.13180
H         -4.36560       -3.17260        2.04080
C         -3.86730       -6.89370        1.00700
H         -2.06110       -6.21260        0.02380
C          3.46890       -7.68300       -1.91700
H          4.31600       -6.60010       -3.58680
H          2.49740       -8.48950       -0.16070
C         -3.57880        6.30980        0.95490
H         -3.25430        4.55530       -0.27010
C         -2.26400        6.43790        2.99500
H         -0.91950        4.77640        3.34930
C          4.97300        6.38530        0.80640
H          3.10830        7.48510        0.85980
H          6.66460        5.04080        0.72860
C         -7.40990       -0.89580        0.46230
H         -5.53830       -1.96460        0.30440
C         -7.23980        1.46370        1.02030
H         -5.23150        2.21730        1.32280
C         -4.98550       -6.51610        1.77000
H         -6.03930       -4.88600        2.72520
H         -3.72200       -7.93580        0.73320
C          4.06240       -8.93420       -2.28610
C         -3.21800        6.99570        2.12660
H         -4.31730        6.73820        0.28180
H         -1.98480        6.96330        3.90470
C          5.78150        7.54830        0.98230
C         -8.02490        0.34550        0.69140
H         -8.01550       -1.76050        0.20340
H         -7.71320        2.42650        1.19250
C         -5.93020       -7.50110        2.19840
C          4.57910       -9.98910       -2.55570
C         -3.81580        8.27210        2.40250
C          6.44540        8.54110        1.12340
C         -9.44350        0.47900        0.51510
C         -6.72980       -8.33560        2.53550
C          5.21700      -11.24570       -2.81820
C         -4.33850        9.34870        2.55460
C          7.21420        9.73530        1.27400
C        -10.62560        0.58760        0.29980
C         -7.67040       -9.35400        2.88840
C          6.43450      -11.54330       -2.18660
C          4.62230      -12.18670       -3.67580
C         -4.98690       10.62750        2.63760
C          7.52900       10.20300        2.55890
C          7.64540       10.43560        0.13670
C        -12.01940        0.71330       -0.02350
C         -9.04890       -9.10750        2.78410
C         -7.20500      -10.61830        3.28060
C          7.05270      -12.78440       -2.40170
H          6.89210      -10.81590       -1.52120
C          5.24170      -13.43050       -3.89150
H          3.67800      -11.95750       -4.16310
C         -6.33580       10.71140        3.02070
C         -4.30030       11.78880        2.24550
C          8.27560       11.38050        2.70830
H          7.19220        9.65530        3.43550
C          8.39200       11.61340        0.28640
H          7.39870       10.06850       -0.85640
C        -12.98970        0.71820        0.99190
C        -12.41480        0.82850       -1.36720
C         -9.96440      -10.14080        3.03860
H         -9.40520       -8.12780        2.47710
C         -8.11970      -11.65090        3.53430
H         -6.13720      -10.80580        3.35720
C          6.45460      -13.73030       -3.24900
H          7.98790      -13.01850       -1.89990
H          4.77630      -14.16560       -4.54290
C         -7.00570       11.94690        2.97900
H         -6.87200        9.81370        3.31560
C         -4.97010       13.02440        2.20360
H         -3.25900       11.72480        1.93980
C          8.70230       12.08340        1.57160
H          8.52000       11.74790        3.70150
H          8.72700       12.16240       -0.58960
C        -14.35140        0.83730        0.66290
H        -12.68560        0.62800        2.03160
C        -13.77620        0.94750       -1.69610
H        -11.66550        0.82390       -2.15490
C         -9.49650      -11.41420        3.40060
H        -11.03020       -9.96510        2.92110
H         -7.76160      -12.64270        3.79830
C          7.07360      -15.01190       -3.41590
C         -6.32910       13.10200        2.55240
H         -8.05740       12.00300        3.24650
H         -4.44380       13.91550        1.87020
C          9.45150       13.28970        1.72080
C        -14.74650        0.95210       -0.68100
H        -15.10030        0.83890        1.45040
H        -14.07890        1.03460       -2.73650
C        -10.40870      -12.50890        3.52500
C          7.61080      -16.08780       -3.49330
C         -7.03960       14.34160        2.40320
C         10.07350       14.31450        1.81640
C        -16.13900        1.07030       -1.00990
C        -11.14010      -13.46490        3.53250
C          8.26680      -17.36210       -3.50770
C         -7.64280       15.36970        2.21550
C         10.81180       15.53420        1.89230
C        -17.31940        1.16280       -1.24130
C        -11.95750      -14.63370        3.42220
C          7.97560      -18.29800       -2.50260
C          9.22610      -17.66070       -4.48990
C         -8.35980       16.58010        1.92420
C         10.19730       16.69330        2.39090
C         12.14460       15.56710        1.45530
C        -18.73600        1.26080       -1.45600
C        -13.01110      -14.65080        2.49530
C        -11.63350      -15.79210        4.14680
C          8.65300      -19.52630       -2.47030
H          7.23680      -18.06410       -1.73980
C          9.90420      -18.89160       -4.45780
H          9.45440      -16.93370       -5.26490
C         -8.60620       17.52760        2.93180
C         -8.81370       16.82100        0.61620
C         10.92140       17.89280        2.45510
H          9.16280       16.66220        2.72330
C         12.86840       16.76620        1.51870
H         12.61280       14.66660        1.06600
C        -19.35850        2.51910       -1.52170
C        -19.51210        0.09350       -1.54530
C        -13.72050      -15.83800        2.26680
H        -13.25490      -13.75590        1.92880
C        -12.34480      -16.98130        3.91790
H        -10.81190      -15.77480        4.85800
C          9.62200      -19.81980       -3.44250
H          8.43780      -20.24430       -1.68290
H         10.65620      -19.11940       -5.20850
C         -9.29810       18.71410        2.62910
H         -8.25890       17.34490        3.94510
C         -9.50470       18.00720        0.31350
H         -8.62650       16.08890       -0.16520
C         12.25500       17.92470        2.02030
H         10.44980       18.79470        2.83680
H         13.89970       16.79840        1.17670
C        -20.75530        2.60830       -1.65210
H        -18.76180        3.42490       -1.45010
C        -20.90820        0.18320       -1.68010
H        -19.03310       -0.88060       -1.48960
C        -13.37570      -17.00490        2.96490
H        -14.51680      -15.86130        1.52770
H        -12.08000      -17.88750        4.45540
C         10.33730      -21.05770       -3.36180
C         -9.74560       18.95760        1.31910
H         -9.48450       19.44780        3.40910
H         -9.84970       18.19170       -0.70070
C         12.98950       19.14780        2.06800
C        -21.53250        1.44060       -1.71970
H        -21.23720        3.58180       -1.68120
H        -21.50780       -0.72160       -1.73360
C        -14.04930      -18.22720        2.65190
C         10.91900      -22.10320       -3.22160
C        -10.43480       20.18020        1.01030
C         13.61760       20.17290        2.06420
C        -22.96350        1.53040       -1.77670
C        -14.61370      -19.24000        2.32800
C         11.57180      -23.35270       -2.96900
C        -10.98920       21.22770        0.78320
C         14.37420       21.38100        1.99700
C        -24.16740        1.59820       -1.76900
C        -15.29550      -20.41920        1.89080
C         12.95530      -23.39850       -2.74140
C         10.80370      -24.52080       -2.87220
C        -11.61870       22.50070        0.56460
C         13.71500       22.61690        1.97910
C         15.76950       21.31700        1.89030
C        -25.59870        1.67000       -1.69540
C        -16.62620      -20.33070        1.46580
C        -14.64030      -21.65600        1.89360
C         13.57390      -24.61070       -2.39370
H         13.54450      -22.48690       -2.80270
C         11.40800      -25.73630       -2.52080
H          9.73100      -24.47890       -3.04330
C        -13.01270       22.59390        0.42070
C        -10.83450       23.66290        0.52670
C         14.45190       23.80020        1.83410
H         12.63150       22.65690        2.05630
C         16.51690       22.49300        1.74350
H         16.27070       20.35280        1.89340
C        -26.23160        2.92260       -1.62260
C        -26.35270        0.48480       -1.64260
C        -17.31930      -21.47770        1.04980
H        -17.12960      -19.36670        1.47520
C        -15.32030      -22.81120        1.48080
H        -13.61060      -21.72300        2.23590
C         12.80540      -25.80170       -2.26080
C         14.98940      -24.60090       -2.11760
C         10.56840      -26.90150       -2.40200
C        -13.63350       23.84770        0.27250
H        -13.61780       21.69100        0.44440
C        -11.43810       24.92220        0.38160
H         -9.75400       23.58950        0.61990
C         15.86730       23.75700        1.70250
C         13.74210       25.05250        1.79480
C         17.94330       22.37540        1.57490
C        -27.62680        3.00930       -1.48610
H        -25.63400        3.83020       -1.64990
C        -27.75040        0.53300       -1.51160
H        -25.84780       -0.47680       -1.68540
C        -16.67740      -22.75050        1.04780
C        -18.69480      -21.29110        0.66310
C        -14.62270      -24.06750        1.56730
C         13.43520      -27.07630       -1.80100
C         16.17460      -24.63950       -1.88840
C          9.88510      -27.88400       -2.24460
C        -12.85390       25.04120        0.28070
C        -15.07310       23.88240        0.14670
C        -10.58280       26.08380        0.31290
C         16.64860       25.00410        1.46720
C         13.19290       26.12360        1.71090
C         19.14070       22.31280        1.43620
C        -28.39630        1.80560       -1.42700
C        -28.22670        4.33390       -1.36000
C        -28.48960       -0.72540       -1.45300
C        -17.40720      -24.01370        0.70640
C        -19.85070      -21.07210        0.39050
C        -14.09190      -25.15020        1.61160
C         14.52370      -27.65090       -2.49280
C         12.96160      -27.72760       -0.64070
C         17.58430      -24.72370       -1.61470
C          9.07530      -29.04430       -1.99310
C        -13.48780       26.39480        0.22010
C        -16.27410       23.92510        0.00960
C         -9.89600       27.07560        0.24090
C         16.36210       25.82270        0.35390
C         17.70600       25.37590        2.32490
C         12.57170       27.40800        1.55110
C         20.56850       22.23500        1.29630
C        -29.86020        1.87520       -1.23050
C        -28.72260        5.44100       -1.27620
C        -29.12210       -1.76120       -1.37190
C        -18.54430      -24.39790        1.44640
C        -16.90850      -24.92280       -0.25620
C        -21.23750      -20.78620        0.13420
C        -13.51120      -26.46340        1.64040
C         15.12640      -28.82670       -2.02960
H         14.90510      -27.17140       -3.39020
C         13.54210      -28.91930       -0.19560
H         12.13700      -27.29570       -0.08030
C         18.07150      -25.63890       -0.66470
C         18.48400      -23.88290       -2.29050
C          9.66840      -30.25840       -1.60260
C          7.67800      -28.95580       -2.09650
C        -14.28740       26.79100       -0.87290
C        -13.26960       27.32880        1.25740
C        -17.70350       24.02040       -0.16330
C         -9.09900       28.27170        0.14170
C         17.10430       26.97960        0.10790
H         15.56220       25.54660       -0.32760
C         18.46980       26.51750        2.06150
H         17.94020       24.76130        3.18960
C         13.35230       28.57740        1.51190
C         11.17960       27.49410        1.39690
C         21.25300       23.11900        0.44330
C         21.28580       21.25810        2.00490
C        -30.44440        1.26670       -0.10180
C        -30.68070        2.56620       -2.14510
C        -29.34060        6.75680       -1.18150
C        -29.90580       -2.98340       -1.24850
C        -19.13030      -25.65690        1.26440
H        -18.94270      -23.72910        2.20430
C        -17.48000      -26.19300       -0.42300
H        -16.03630      -24.65320       -0.84410
C        -22.01740      -21.68660       -0.60830
C        -21.83450      -19.63180        0.67390
C        -14.31280      -27.58240        1.92780
C        -12.14250      -26.63480        1.37900
C         14.63890      -29.48050       -0.87880
H         15.96670      -29.24800       -2.57360
H         13.16530      -29.39490        0.70530
C         19.44950      -25.70120       -0.38010
H         17.37810      -26.29270       -0.14100
C         19.85970      -23.94640       -2.00780
H         18.11450      -23.17450       -3.02730
C          8.86470      -31.37670       -1.30740
H         10.75030      -30.32800       -1.51850
C          6.87650      -30.07150       -1.80230
H          7.21460      -28.01830       -2.39230
C        -14.83850       28.07880       -0.92920
H        -14.46730       26.09400       -1.68610
C        -13.80490       28.62130        1.19340
H        -12.66930       27.04190        2.11650
C        -18.36640       25.22670        0.12260
C        -18.45120       22.91880       -0.62050
C         -9.66390       29.47530       -0.31900
C         -7.74410       28.24410        0.51100
C         18.17600       27.33400        0.95060
H         16.87660       27.58630       -0.76350
H         19.28750       26.78120        2.72620
C         12.74070       29.83020        1.31520
H         14.43140       28.51080        1.62670
C         10.56970       28.74370        1.20020
H         10.57330       26.59280        1.42020
C         22.64810       23.01300        0.28580
H         20.70020       23.87740       -0.10510
C         22.67820       21.15330        1.84890
H         20.76200       20.57350        2.66670
C        -31.82000        1.34180        0.10760
H        -29.82010        0.74620        0.61940
C        -32.05450        2.66740       -1.92130
H        -30.24010        3.03540       -3.01990
C        -28.63190        7.92050       -1.54170
C        -30.66590        6.90590       -0.72570
C        -29.28320       -4.23450       -1.06290
C        -31.31340       -2.95020       -1.30810
C        -18.59380      -26.58930        0.34730
H        -19.97760      -25.93490        1.88460
H        -17.05360      -26.87980       -1.14840
C        -23.39420      -21.45490       -0.77290
H        -21.56180      -22.58120       -1.02420
C        -23.21400      -19.40210        0.51270
H        -21.23470      -18.93260        1.25130
C        -13.74230      -28.86840        1.96740
H        -15.37470      -27.44960        2.12880
C        -11.57440      -27.91870        1.41640
H        -11.52150      -25.77240        1.15480
C         15.28210      -30.71620       -0.37890
C         20.34760      -24.85240       -1.05070
C          7.46520      -31.28270       -1.40180
C        -14.59770       29.01940        0.09660
H        -15.43600       28.36420       -1.78940
H        -13.62300       29.31490        2.00950
C        -19.76100       25.32830       -0.04020
H        -17.79860       26.08430        0.47620
C        -19.84800       23.02170       -0.78300
H        -17.94920       21.98160       -0.84620
C         -8.87670       30.64180       -0.41140
H        -10.71400       29.50280       -0.60210
C         -6.95990       29.40760        0.41980
H         -7.30120       27.32000        0.87280
C         18.99710       28.52270        0.64420
C         11.34690       29.91330        1.15530
C         23.36260       22.02520        0.98540
C        -32.63290        2.05250       -0.79470
H        -32.25680        0.88610        0.99250
H        -32.67990        3.21330       -2.62250
C        -29.23310        9.19810       -1.45400
H        -27.60770        7.83250       -1.89410
C        -31.26690        8.18470       -0.63860
H        -31.23110        6.02150       -0.43880
C        -30.04710       -5.41970       -0.93690
H        -28.19860       -4.28690       -1.01510
C        -32.07660       -4.13500       -1.18200
H        -31.81710       -1.99770       -1.45350
C        -19.18480      -27.95230        0.23060
C        -24.00040      -20.32390       -0.19700
C        -12.36980      -29.03670        1.71560
C         14.52730      -31.82330        0.05420
C         16.68130      -30.82080       -0.28380
C         21.75330      -24.86130       -0.74250
C          6.61810      -32.39510       -1.06670
C        -15.17340       30.38870        0.02580
C        -20.50990       24.22770       -0.49340
C         -7.52000       30.61180       -0.03960
C         20.40160       28.47500        0.70180
C         18.41150       29.73250        0.23110
C         10.69240       31.17280        0.93310
C         24.77730       21.85490        0.79430
C        -34.07030        2.18170       -0.53270
C        -30.55930        9.34930       -1.00180
C        -31.45530       -5.38520       -0.98760
C        -18.41060      -29.11970        0.03950
C        -20.57260      -28.14000        0.35040
C        -25.43490      -20.21870       -0.21480
C        -11.76190      -30.33580        1.78910
C         15.18150      -32.96830        0.52350
H         13.44340      -31.80080        0.00700
C         17.25260      -31.98950        0.22430
H         17.31890      -29.99100       -0.56650
C         22.93330      -24.78000       -0.49850
C          5.83900      -33.27140       -0.78020
C        -14.44310       31.53060        0.41530
C        -16.48420       30.60990       -0.43560
C        -21.94030       24.34930       -0.64100
C         -6.68890       31.78710       -0.11710
C         21.14500       29.60430        0.34960
H         20.91010       27.55710        0.97940
C         19.22780       30.82190       -0.07670
H         17.33450       29.83370        0.16490
C         10.05420       32.17770        0.73690
C         25.95120       21.61860        0.64230
C        -34.84570        1.06870       -0.17150
C        -34.70130        3.43420       -0.58120
C        -31.18630       10.66340       -0.92400
C        -32.25090       -6.59930       -0.85580
C        -19.03400      -30.38070        0.00780
H        -17.33120      -29.05150       -0.05260
C        -21.10900      -29.42590        0.29350
H        -21.23950      -27.29430        0.47070
C        -26.63850      -20.31100       -0.17990
C        -11.19530      -31.39760        1.87250
N         16.52360      -33.06310        0.59330
H         14.60200      -33.83100        0.85180
H         18.32950      -32.05570        0.34360
C        -15.02430       32.80350        0.31450
H        -13.42240       31.43160        0.77090
C        -16.99530       31.90960       -0.48170
H        -17.11570       29.78010       -0.73010
C        -23.13450       24.52380       -0.72510
C         -5.92200       32.72080       -0.15820
N         20.57460       30.76990       -0.01200
H         22.23200       29.55470        0.34650
H         18.77710       31.75820       -0.38960
C        -36.20250        1.24220        0.09640
H        -34.40050        0.08030       -0.11680
C        -36.05510        3.52290       -0.26770
H        -34.14090        4.33110       -0.81880
C        -31.74680       11.74190       -0.86810
C        -32.95680       -7.58580       -0.76640
N        -20.36490      -30.54090        0.14680
H        -18.44400      -31.29080       -0.12150
H        -22.17850      -29.54770        0.37500
N        -16.28270       32.99990       -0.12700
H        -14.45310       33.68830        0.59900
H        -18.01590       32.06600       -0.81080
N        -36.80560        2.44530        0.04120
H        -36.80750        0.38090        0.36800
H        -36.53920        4.49270       -0.25180
C         32.07380      -13.04950       -0.35230
C         31.06450      -14.02390       -0.33390
C         33.39000      -13.43370       -0.02350
C         31.41000      -15.33600        0.01890
H         30.03750      -13.76540       -0.58170
N         33.72670      -14.70040        0.31900
H         34.19630      -12.69820       -0.03160
C         32.74320      -15.62500        0.33950
H         30.66140      -16.12070        0.05070
H         33.02290      -16.63480        0.62400
C         33.37500        8.60200       -0.33680
C         32.50390        9.69730       -0.23090
C         34.75600        8.82210       -0.14780
C         33.04580       10.95870        0.05870
H         31.43270        9.56910       -0.36920
N         35.28110       10.03940        0.13580
H         35.46170        7.99300       -0.22630
C         34.43150       11.08220        0.23410
H         32.40750       11.83130        0.14930
H         34.86940       12.05120        0.46220
C         27.31970       21.21640        0.47090
C         27.61500       19.84770        0.38630
C         28.37860       22.14370        0.39500
C         28.95420       19.46310        0.23400
H         26.82370       19.10340        0.44190
N         29.67320       21.77550        0.24320
H         28.17790       23.21430        0.46270
C         29.94290       20.45440        0.16880
H         29.22980       18.41560        0.16900
H         30.98470       20.17000        0.05480
C          9.18390       33.29430        0.49840
C          7.80030       33.06820        0.46020
C          9.66420       34.60300        0.29090
C          6.95430       34.15710        0.21350
H          7.39510       32.07090        0.61600
N          8.84890       35.65800        0.05310
H         10.73590       34.80690        0.31460
C          7.51920       35.42430        0.01640
H          5.87740       34.02960        0.17260
H          6.87440       36.27540       -0.17740
C         -4.91980       33.75720       -0.18270
C         -3.56560       33.39650       -0.26560
C         -5.24120       35.12840       -0.09640
C         -2.59690       34.41220       -0.24820
H         -3.27440       32.35080       -0.33280
N         -4.30720       36.11060       -0.08260
H         -6.28300       35.44670       -0.02870
C         -3.01050       35.74920       -0.15190
H         -1.54070       34.17100       -0.30070
H         -2.27760       36.55390       -0.12470
C        -24.54100       24.84470       -0.76310
C        -25.25580       25.05320        0.41270
C        -25.24370       25.05840       -1.94940
C        -26.53840       25.62980        0.35270
H        -24.78950       24.85510        1.37560
N        -26.50560       25.53730       -1.96970
H        -24.76860       24.89240       -2.91610
C        -27.15210       26.06560       -0.86890
H        -26.92880       25.78930        1.33640
H        -28.85340       27.68420       -1.09220
C        -32.48860       12.99630       -0.81580
C        -32.88770       13.59820        0.38360
C        -32.88520       13.67890       -1.96910
C        -33.80440       14.68080        0.36600
H        -32.54980       13.18380        1.33070
N        -33.69630       14.76160       -1.94230
H        -32.57720       13.32710       -2.95420
C        -34.42700       15.15650       -0.83660
H        -34.06030       15.01610        1.35360
H        -36.57680       16.10720       -1.05320
C        -33.87090       -8.71870       -0.68910
C        -34.35460       -9.22870        0.52150
C        -34.36050       -9.36060       -1.82970
C        -35.41290      -10.17410        0.52380
H        -33.96450       -8.84090        1.45980
N        -35.32030      -10.31200       -1.78400
H        -34.00350       -9.07850       -2.82080
C        -36.09560      -10.58380       -0.67120
H        -35.71180      -10.45490        1.51690
H        -38.34850      -11.25260       -0.87710
C        -28.02530      -20.68030       -0.08400
C        -29.12850      -19.81860       -0.08750
C        -28.30370      -22.02650        0.06990
C        -30.43540      -20.36480        0.03540
H        -28.97730      -18.74710       -0.19460
N        -29.54950      -22.48710        0.20350
H        -27.50220      -22.76780        0.09870
C        -30.69470      -21.78170        0.16090
H        -31.22170      -19.63320       -0.00660
H        -32.74220      -23.03570        0.16420
C        -10.46060      -32.62450        2.01080
C        -10.03520      -33.04810        3.27910
C        -10.10510      -33.39560        0.88770
C         -9.25720      -34.21270        3.36560
H        -10.29010      -32.47590        4.16770
N         -9.35730      -34.51760        0.96920
H        -10.41540      -33.08890       -0.11210
C         -8.93730      -34.90540        2.18830
H         -8.89570      -34.57090        4.32310
H         -8.31100      -35.79210        2.22380
C          4.82760      -34.23330       -0.43570
C          3.47970      -33.84550       -0.47190
C          5.14170      -35.55020       -0.04260
C          2.50560      -34.78500       -0.10580
H          3.19910      -32.83790       -0.77070
N          4.20260      -36.46060        0.31070
H          6.18190      -35.87950       -0.00610
C          2.91090      -36.06980        0.28060
H          1.45190      -34.52730       -0.11330
H          2.16870      -36.80450        0.57780
C         24.32830      -24.56170       -0.22160
C         24.82840      -23.25100       -0.25620
C         25.21520      -25.61380        0.08770
C         26.18660      -23.04650        0.02640
H         24.17520      -22.41430       -0.49420
N         26.52770      -25.41860        0.36300
H         24.85720      -26.64480        0.11620
C         26.99230      -24.15180        0.33380
H         26.61370      -22.04940        0.01280
H         28.04420      -24.00950        0.56510
C        -14.62030      -30.08970        2.29800
F        -14.79880      -30.83050        1.18370
F        -14.01280      -30.83790        3.24340
F        -15.81900      -29.67110        2.75700
C        -24.25710      -22.47910       -1.53300
F        -25.15110      -21.82810       -2.30720
F        -23.46420      -23.24730       -2.30990
F        -24.91260      -23.26010       -0.64810
C        -23.87340      -18.17400        1.16730
F        -24.62730      -18.57250        2.21400
F        -22.91590      -17.32610        1.59940
F        -24.65500      -17.54700        0.26260
C        -29.33030       -6.76920       -0.74560
F        -29.65790       -7.60020       -1.75780
F        -27.99470       -6.57240       -0.73930
F        -29.70990       -7.31800        0.42800
C        -33.61260       -4.06140       -1.26320
F        -34.13980       -4.30460       -0.04450
F        -33.98300       -2.83070       -1.67630
F        -34.06170       -4.98440       -2.14010
C        -28.42690       10.44570       -1.86040
F        -28.36470       11.30070       -0.81760
F        -27.17750       10.07790       -2.21590
F        -29.03160       11.05210       -2.90400
C        -20.47500       26.65300        0.28700
F        -21.48590       26.41800        1.15030
F        -19.59610       27.51170        0.84620
F        -20.96880       27.19050       -0.84860
C         -5.47640       29.36280        0.83050
F         -5.26030       30.24070        1.83300
F         -5.16210       28.11780        1.24710
F         -4.70620       29.69080       -0.22860
C          9.04250       28.83170        1.02310
F          8.75930       29.35960       -0.18670
F          8.50720       27.59540        1.11100
F          8.52180       29.61710        1.98980
C         13.59680       31.10940        1.26680
F         13.02640       32.06200        2.03470
F         14.83560       30.83970        1.73050
F         13.67880       31.54800       -0.00730
C         23.45550       20.06450        2.61170
F         24.42790       20.64000        3.35050
F         22.61080       19.39390        3.42370
F         24.00910       19.20530        1.72990
C         23.39130       23.96550       -0.66930
F         24.13850       23.24460       -1.53220
F         22.49410       24.70260       -1.35790
F         24.19270       24.78390        0.04500
C         30.21500        6.36840       -2.87870
F         31.32190        6.79530       -3.52270
F         29.23100        6.14400       -3.77530
F         29.81510        7.31030       -1.99810
C         32.95790        3.81080        0.57390
F         32.78060        4.82190        1.45070
F         32.92010        2.63260        1.23190
F         34.15500        3.94790       -0.03500
C         33.08270       -8.25260       -1.16230
F         33.57290       -9.29150       -1.87140
F         33.67240       -7.10960       -1.57250
F         33.33620       -8.44390        0.14990
C         28.49500      -10.46590       -1.36960
F         28.60300      -10.98130       -0.12650
F         27.20800      -10.13730       -1.61030
F         28.90210      -11.38230       -2.27350
C          9.51670      -32.70000       -0.86550
F          9.02180      -33.71470       -1.60570
F         10.85300      -32.62430       -1.04200
F          9.24690      -32.92110        0.43860
C          5.34380      -29.96070       -1.90270
F          4.79670      -30.17310       -0.68700
F          5.00930      -28.72710       -2.33740
F          4.88180      -30.88450       -2.77190
C        -10.07050      -28.10000        1.13920
F         -9.90380      -28.91940        0.07930
F         -9.51420      -26.89940        0.87150
F         -9.47490      -28.64020        2.22360
C        -32.71850        8.30960       -0.13950
F        -33.52830        8.60190       -1.17920
F        -33.10470        7.14190        0.41740
F        -32.79470        9.29410        0.78100
C        -20.65850       21.80770       -1.27370
F        -21.30590       22.12980       -2.41370
F        -19.82290       20.77350       -1.50750
F        -21.55740       21.45550       -0.33000
C         -9.50400       31.95380       -0.91810
F         -8.67750       32.52990       -1.81690
F        -10.69090       31.68830       -1.50390
F         -9.69310       32.79330        0.12190
C         19.97270      -26.68780        0.68030
F         20.76260      -26.03040        1.55570
F         18.92930      -27.23540        1.33920
F         20.68480      -27.66250        0.07580
C         20.83620      -23.00580       -2.73810
F         21.77670      -23.73770       -3.37220
F         20.15800      -22.26550       -3.64050
F         21.43000      -22.18950       -1.84160
