# Supplementary material for: An 18-Porphyrin Nanoring at the Size Limit for Global Aromaticity
Source: J Am Chem Soc. 2025 Aug 28;147(36):32840–50. doi: 10.1021/jacs.5c09149 (PMC12426941; doi:10.1021/jacs.5c09149)
Supplement: Supplementary file 2 [file ja5c09149_si_002.zip › c-P18 ms xyz coordinates/c-P18 B3LYP xyz for NICS/c-P18 plus18.xyz]

702
c-P18 18+ oxidation state B3LYP/6-31g(d)
C         33.94430      -19.10500        1.25960
C         33.69810      -19.72850        2.53520
H         33.22770      -20.68990        2.68300
C         34.18970      -18.87930        3.48310
H         34.19500      -19.00920        4.55740
C         34.71890      -17.73850        2.78100
C         35.27970      -16.62080        3.38620
C         35.76430      -15.45640        2.77030
C         36.27840      -14.31360        3.47490
H         36.37510      -14.23170        4.54950
C         36.60560      -13.38680        2.52610
H         37.02570      -12.40250        2.67480
C         36.30100      -13.97920        1.24960
C         36.51550      -13.35310       -0.01460
C         36.30040      -13.97850       -1.27910
C         36.60450      -13.38530       -2.55540
H         37.02450      -12.40090       -2.70370
C         36.27670      -14.31170       -3.50450
H         36.37300      -14.22910       -4.57910
C         35.76300      -15.45490       -2.80030
C         35.27810      -16.61890       -3.41670
C         34.71760      -17.73690       -2.81180
C         34.18820      -18.87730       -3.51430
H         34.19290      -19.00670       -4.58870
C         33.69690      -19.72710       -2.56670
H         33.22650      -20.68840       -2.71480
C         33.94380      -19.10430       -1.29080
C         33.59500      -19.67840       -0.01570
N         34.55980      -17.90640        1.41580
N         35.78970      -15.23670        1.41500
N         35.78910      -15.23590       -1.44490
N         34.55910      -17.90560       -1.44660
Zn        35.19420      -16.57530       -0.01520
H         35.33620      -16.64220        4.47100
H         35.33420      -16.63970       -4.50150
C         36.96440      -12.01930       -0.01430
C         37.31190      -10.83820       -0.01410
C         37.66540       -9.53760       -0.01370
C         37.96350       -8.34320       -0.01350
C         38.38320       -6.31760        1.25150
C         38.34590       -6.98330        2.52770
H         38.21000       -8.04500        2.67590
C         38.53260       -6.01870        3.47690
H         38.57440       -6.13890        4.55140
C         38.66780       -4.77260        2.77290
C         38.83910       -3.52350        3.38940
C         38.92130       -2.27540        2.78480
C         39.04220       -1.02400        3.48740
H         39.11240       -0.91510        4.56180
C         39.04820       -0.04230        2.54000
H         39.12920        1.02490        2.68830
C         38.94520       -0.70410        1.26400
C         38.93430       -0.03220       -0.01090
C         38.94460       -0.70320       -1.28630
C         39.04710       -0.04060       -2.56190
H         39.12800        1.02670       -2.70950
C         39.04070       -1.02170       -3.50990
H         39.11040       -0.91210       -4.58430
C         38.92010       -2.27350       -2.80810
C         38.83760       -3.52120       -3.41350
C         38.66660       -4.77080       -2.79780
C         38.53110       -6.01640       -3.50250
H         38.57250       -6.13590       -4.57710
C         38.34480       -6.98170       -2.55380
H         38.20880       -8.04320       -2.70270
C         38.38270       -6.31680       -1.27720
C         38.25150       -6.96560       -0.01310
N         38.57870       -4.97440        1.41750
N         38.86920       -2.04940        1.41960
N         38.86860       -2.04850       -1.44280
N         38.57810       -4.97340       -1.44250
Zn        38.74280       -3.51780       -0.01200
H         38.89850       -3.53410        4.47420
H         38.89660       -3.53110       -4.49830
C         38.90120        1.35000       -0.01050
C         38.82460        2.59150       -0.01000
C         38.71360        3.91470       -0.00960
C         38.58230        5.15160       -0.00920
C         38.28350        7.18350        1.26670
C         38.49540        6.54730        2.54220
H         38.75320        5.50850        2.68980
C         38.32610        7.51370        3.49030
H         38.41350        7.41730        4.56450
C         37.99820        8.72780        2.78850
C         37.70920        9.94440        3.39390
C         37.33200       11.14790        2.77820
C         36.99110       12.35360        3.48300
H         37.01240       12.47840        4.55760
C         36.64610       13.27420        2.53440
H         36.33520       14.29820        2.68330
C         36.79380       12.62490        1.25780
C         36.55580       13.24260       -0.00630
C         36.79320       12.62560       -1.27090
C         36.64500       13.27570       -2.54710
H         36.33400       14.29980       -2.69520
C         36.98950       12.35570       -3.49640
H         37.01030       12.48110       -4.57090
C         37.33070       11.14960       -2.79250
C         37.70770        9.94640       -3.40900
C         37.99690        8.72950       -2.80440
C         38.32450        7.51570       -3.50710
H         38.41140        7.42000       -4.58150
C         38.49430        6.54880       -2.55970
H         38.75200        5.51010       -2.70800
C         38.28290        7.18430       -1.28370
C         38.38460        6.52000       -0.00870
N         37.98440        8.49730        1.42320
N         37.21050       11.33290        1.42290
N         37.20980       11.33380       -1.43700
N         37.98380        8.49810       -1.43930
Zn        37.61490        9.92500       -0.00750
H         37.76610        9.96400        4.47870
H         37.76410        9.96670       -4.49380
C         36.04230       14.55300       -0.00580
C         35.54920       15.68100       -0.00540
C         34.98390       16.90450       -0.00480
C         34.44440       18.01110       -0.00430
C         33.46350       19.83210        1.26090
C         33.86280       19.29790        2.53700
H         34.44120       18.39740        2.68500
C         33.38560       20.15660        3.48640
H         33.49470       20.09110        4.56090
C         32.68800       21.19800        2.78260
C         32.01600       22.26480        3.39930
C         31.27660       23.27370        2.79480
C         30.56460       24.30980        3.49760
H         30.54820       24.43800        4.57200
C         29.93810       25.06570        2.55030
H         29.31400       25.93520        2.69870
C         30.28480       24.49290        1.27430
C         29.84460       25.00090       -0.00060
C         30.28410       24.49380       -1.27610
C         29.93670       25.06750       -2.55160
H         29.31250       25.93700       -2.69900
C         30.56260       24.31220       -3.49970
H         30.54560       24.44120       -4.57400
C         31.27500       23.27570       -2.79810
C         32.01410       22.26720       -3.40360
C         32.68640       21.20000       -2.78810
C         33.38360       20.15900       -3.49300
H         33.49220       20.09430       -4.56760
C         33.86140       19.29970       -2.54450
H         34.43970       18.39930       -2.69350
C         33.46280       19.83300       -1.26780
C         33.77930       19.25140       -0.00370
N         32.74960       20.98660        1.42720
N         31.09150       23.41360        1.42970
N         31.09070       23.41460       -1.43270
N         32.74880       20.98760       -1.43280
Zn        31.93900       22.20800       -0.00220
H         32.06830       22.29470        4.48410
H         32.06570       22.29780       -4.48840
C         28.93070       26.03830        0.00000
C         28.07390       26.94010        0.00060
C         27.13840       27.88240        0.00120
C         26.24270       28.74550        0.00170
C         24.70780       30.10990        1.27780
C         25.27900       29.75840        2.55330
H         26.14400       29.12800        2.70070
C         24.52810       30.38960        3.50140
H         24.65690       30.37170        4.57570
C         23.49670       31.10940        2.79970
C         22.49340       31.85560        3.40520
C         21.43100       32.53550        2.78960
C         20.39500       33.24000        3.49450
H         20.33100       33.34890        4.56910
C         19.53910       33.72390        2.54590
H         18.64280       34.30860        2.69490
C         20.06970       33.32160        1.26930
C         19.49040       33.64220        0.00520
C         20.06900       33.32240       -1.25950
C         19.53770       33.72550       -2.53560
H         18.64130       34.31030       -2.68360
C         20.39310       33.24230       -3.48490
H         20.32850       33.35190       -4.55950
C         21.42950       32.53730       -2.78110
C         22.49160       31.85780       -3.39770
C         23.49520       31.11120       -2.79320
C         24.52620       30.39190       -3.49590
H         24.65440       30.37470       -4.57030
C         25.27760       29.76000       -2.54860
H         26.14260       29.12980       -2.69700
C         24.70720       30.11070       -1.27260
C         25.21190       29.66680        0.00230
N         23.63440       30.92420        1.43440
N         21.21920       32.59940        1.43430
N         21.21840       32.60040       -1.42560
N         23.63360       30.92510       -1.42810
Zn        22.43390       31.78100        0.00380
H         22.52430       31.90700        4.49000
H         22.52190       31.90990       -4.48250
C         18.25490       34.31610        0.00570
C         17.15220       34.86350        0.00620
C         15.93270       35.43750        0.00670
C         14.80820       35.93850        0.00720
C         12.88620       36.70290        1.27240
C         13.53520       36.54990        2.54860
H         14.55710       36.23170        2.69660
C         12.61760       36.90070        3.49790
H         12.74310       36.92050        4.57240
C         11.41390       37.25050        2.79400
C         10.21340       37.63580        3.41060
C          8.99860       37.93370        2.80600
C          7.78710       38.26970        3.50870
H          7.69200       38.35710        4.58310
C          6.82150       38.44650        2.56130
H          5.78460       38.71150        2.70960
C          7.45540       38.23080        1.28530
C          6.79190       38.33750        0.01030
C          7.45470       38.23180       -1.26510
C          6.82010       38.44840       -2.54060
H          5.78300       38.71350       -2.68810
C          7.78520       38.27230       -3.48870
H          7.68940       38.36050       -4.56290
C          8.99700       37.93570       -2.78690
C         10.21150       37.63830       -3.39230
C         11.41230       37.25250       -2.77670
C         12.61560       36.90320       -3.48150
H         12.74050       36.92370       -4.55610
C         13.53380       36.55170       -2.53300
H         14.55560       36.23360       -2.68190
C         12.88550       36.70380       -1.25630
C         13.50150       36.46130        0.00780
N         11.59730       37.12850        1.43850
N          8.76710       37.92240        1.44080
N          8.76630       37.92340       -1.42160
N         11.59650       37.12960       -1.42140
Zn        10.19140       37.54370        0.00910
H         10.23410       37.69190        4.49540
H         10.23160       37.69520       -4.47710
C          5.42500       38.54490        0.01080
C          4.18900       38.68500        0.01120
C          2.86670       38.80550        0.01160
C          1.62580       38.89110        0.01200
C         -0.42710       38.94930        1.28780
C          0.23620       39.04670        2.56340
H          1.30400       39.11990        2.71110
C         -0.74490       39.04740        3.51150
H         -0.63480       39.11610        4.58580
C         -1.99760       38.93590        2.80960
C         -3.24590       38.86250        3.41490
C         -4.49660       38.70060        2.79910
C         -5.74330       38.57410        3.50380
H         -5.86240       38.61620        4.57850
C         -6.70980       38.39500        2.55510
H         -7.77230       38.26670        2.70390
C         -6.04460       38.42820        1.27850
C         -6.69430       38.30190        0.01430
C         -6.04540       38.42910       -1.25020
C         -6.71130       38.39680       -2.52640
H         -7.77390       38.26860       -2.67460
C         -5.74540       38.57670       -3.47550
H         -5.86520       38.61950       -4.55010
C         -4.49830       38.70270       -2.77150
C         -3.24790       38.86500       -3.38800
C         -1.99930       38.93800       -2.78330
C         -0.74710       39.05000       -3.48590
H         -0.63760       39.11950       -4.56020
C          0.23460       39.04860       -2.53850
H          1.30240       39.12190       -2.68670
C         -0.42790       38.95020       -1.26250
C          0.24390       38.93420        0.01240
N         -1.77290       38.88300        1.44430
N         -4.69990       38.61380        1.44380
N         -4.70080       38.61490       -1.41610
N         -1.77380       38.88410       -1.41820
Zn        -3.24310       38.76820        0.01350
H         -3.25540       38.92140        4.49980
H         -3.25810       38.92470       -4.47280
C         -8.07390       38.02380        0.01460
C         -9.27050       37.73420        0.01490
C        -10.57360       37.39000        0.01520
C        -11.75710       37.05090        0.01540
C        -13.72080       36.40030        1.28010
C        -13.12550       36.70010        2.55640
H        -12.13830       37.11330        2.70480
C        -14.05410       36.37850        3.50550
H        -13.97080       36.47400        4.58010
C        -15.20080       35.87270        2.80130
C        -16.36800       35.39560        3.41760
C        -17.48980       34.84280        2.81270
C        -18.63380       34.32100        3.51510
H        -18.76310       34.32650        4.58950
C        -19.48690       33.83580        2.56750
H        -20.45150       33.37200        2.71550
C        -18.86250       34.07860        1.29160
C        -19.43910       33.73400        0.01650
C        -18.86330       34.07960       -1.25880
C        -19.48850       33.83780       -2.53440
H        -20.45310       33.37410       -2.68220
C        -18.63600       34.32380       -3.48220
H        -18.76590       34.33010       -4.55650
C        -17.49160       34.84500       -2.78020
C        -16.37010       35.39830       -3.38530
C        -15.20250       35.87490       -2.76930
C        -14.05620       36.38120       -3.47380
H        -13.97360       36.47760       -4.54840
C        -13.12710       36.70200       -2.52510
H        -12.14000       37.11540       -2.67370
C        -13.72160       36.40130       -1.24860
C        -13.09400       36.61120        0.01560
N        -14.98170       35.89750        1.44590
N        -17.65960       34.68570        1.44750
N        -17.66050       34.68690       -1.41490
N        -14.98250       35.89860       -1.41400
Zn       -16.32510       35.31200        0.01610
H        -16.38840       35.45160        4.50250
H        -16.39120       35.45510       -4.47010
C        -20.61940       33.01410        0.01650
C        -21.65620       32.32690        0.01660
C        -22.74660       31.56910        0.01670
C        -23.75210       30.83680        0.01670
C        -25.36210       29.56130        1.29190
C        -24.91690       30.06200        2.56770
H        -24.14600       30.80440        2.71570
C        -25.66900       29.43150        3.51550
H        -25.62890       29.55460        4.58980
C        -26.55670       28.54100        2.81320
C        -27.46580       27.68210        3.41820
C        -28.31970       26.75430        2.80200
C        -29.19340       25.85580        3.50630
H        -29.31180       25.81100        4.58090
C        -29.81840       25.09750        2.55730
H        -30.54980       24.31620        2.70570
C        -29.33010       25.55090        1.28090
C        -29.74640       25.03690        0.01650
C        -29.33090       25.55180       -1.24780
C        -29.82010       25.09940       -2.52420
H        -30.55160       24.31820       -2.67280
C        -29.19570       25.85840       -3.47310
H        -29.31480       25.81450       -4.54770
C        -28.32150       26.75630       -2.76870
C        -27.46800       27.68470       -3.38470
C        -26.55860       28.54310       -2.77970
C        -25.67120       29.43410       -3.48190
H        -25.63190       29.55800       -4.55620
C        -24.91860       30.06390       -2.53420
H        -24.14770       30.80640       -2.68210
C        -25.36300       29.56220       -1.25840
C        -24.83830       29.98150        0.01670
N        -26.35040       28.64530        1.44790
N        -28.41940       26.55750        1.44660
N        -28.42030       26.55860       -1.41340
N        -26.35140       28.64640       -1.41450
Zn       -27.40260       27.61270        0.01670
H        -27.51110       27.72080        4.50300
H        -27.51400       27.72420       -4.46950
C        -30.62450       23.93710        0.01640
C        -31.35500       22.94610        0.01620
C        -32.13200       21.84480        0.01610
C        -32.82070       20.82440        0.01600
C        -33.90730       19.06360        1.28020
C        -33.64400       19.67550        2.55670
H        -33.15320       20.62660        2.70530
C        -34.14890       18.83230        3.50550
H        -34.14670       18.95870        4.58010
C        -34.70240       17.70800        2.80100
C        -35.29030       16.59230        3.41690
C        -35.79450       15.44800        2.81170
C        -36.33580       14.31290        3.51380
H        -36.43850       14.23380        4.58810
C        -36.67750       13.39310        2.56580
H        -37.11840       12.41780        2.71360
C        -36.35490       13.98060        1.29020
C        -36.57500       13.34640        0.01480
C        -36.35570       13.98140       -1.26020
C        -36.67920       13.39470       -2.53610
H        -37.12020       12.41950       -2.68410
C        -36.33820       14.31510       -3.48360
H        -36.44160       14.23670       -4.55790
C        -35.79640       15.44980       -2.78120
C        -35.29260       16.59450       -3.38600
C        -34.70430       17.70980       -2.76970
C        -34.15130       18.83450       -3.47390
H        -34.14980       18.96170       -4.54840
C        -33.64580       19.67720       -2.52480
H        -33.15500       20.62830       -2.67320
C        -33.90810       19.06450       -1.24860
C        -33.56240       19.62840        0.01590
N        -34.55030       17.86810        1.44560
N        -35.82340       15.21880        1.44640
N        -35.82440       15.21970       -1.41600
N        -34.55120       17.86900       -1.41440
Zn       -35.20310       16.55650        0.01540
H        -35.34210       16.62180        4.50180
H        -35.34510       16.62470       -4.47080
C        -37.01650       12.03620        0.01460
C        -37.36920       10.84340        0.01430
C        -37.71750        9.56210        0.01400
C        -38.01720        8.35480        0.01370
C        -38.43100        6.34240        1.28820
C        -38.41190        7.01180        2.56420
H        -38.29850        8.07600        2.71250
C        -38.58300        6.04510        3.51170
H        -38.63160        6.16490        4.58610
C        -38.69070        4.79260        2.80900
C        -38.83510        3.55010        3.41360
C        -38.89280        2.29060        2.79710
C        -38.98480        1.04060        3.50100
H        -39.04700        0.92990        4.57560
C        -38.97610        0.05820        2.55170
H        -39.03430       -1.01050        2.69980
C        -38.89320        0.71980        1.27550
C        -38.88150        0.05880        0.01090
C        -38.89400        0.72070       -1.25320
C        -38.97770        0.06000       -2.52980
H        -39.03600       -1.00860       -2.67870
C        -38.98700        1.04310       -3.47840
H        -39.04990        0.93320       -4.55300
C        -38.89460        2.29270       -2.77360
C        -38.83730        3.55260       -3.38930
C        -38.69250        4.79460       -2.78390
C        -38.58520        6.04770       -3.48570
H        -38.63450        6.16820       -4.56000
C        -38.41350        7.01370       -2.53770
H        -38.30030        8.07800       -2.68520
C        -38.43180        6.34330       -1.26210
C        -38.29960        7.00140        0.01330
N        -38.59940        5.00550        1.44380
N        -38.84250        2.07620        1.44160
N        -38.84350        2.07730       -1.41840
N        -38.60030        5.00650       -1.41860
Zn       -38.74150        3.53850        0.01210
H        -38.89490        3.55040        4.49840
H        -38.89780        3.55370       -4.47410
C        -38.84730       -1.34820        0.01040
C        -38.76990       -2.57680        0.00990
C        -38.65710       -3.91990        0.00940
C        -38.52870       -5.14430        0.00900
C        -38.22930       -7.19180        1.27270
C        -38.42140       -6.55420        2.54930
H        -38.65690       -5.51030        2.69820
C        -38.26620       -7.52500        3.49790
H        -38.34600       -7.42700        4.57260
C        -37.96710       -8.74170        2.79310
C        -37.70010       -9.97440        3.40880
C        -37.35050      -11.17490        2.80340
C        -37.03540      -12.39250        3.50520
H        -37.06340      -12.51940        4.57950
C        -36.70550      -13.31640        2.55710
H        -36.41630      -14.34690        2.70460
C        -36.83590      -12.65870        1.28150
C        -36.59650      -13.28560        0.00610
C        -36.83660      -12.65790       -1.26880
C        -36.70680      -13.31490       -2.54480
H        -36.41760      -14.34540       -2.69310
C        -37.03710      -12.39040       -3.49220
H        -37.06570      -12.51670       -4.56660
C        -37.35180      -11.17330       -2.78950
C        -37.70180       -9.97240       -3.39410
C        -37.96840       -8.74010       -2.77750
C        -38.26790       -7.52300       -3.48140
H        -38.34830       -7.42430       -4.55600
C        -38.42260       -6.55280       -2.53220
H        -38.65830       -5.50870       -2.68030
C        -38.22990       -7.19110       -1.25600
C        -38.32790       -6.53730        0.00850
N        -37.95320       -8.52100        1.43780
N        -37.22490      -11.36870        1.43810
N        -37.22570      -11.36780       -1.42440
N        -37.95390       -8.52010       -1.42210
Zn       -37.60960       -9.94490        0.00740
H        -37.75900       -9.98540        4.49360
H        -37.76130       -9.98280       -4.47890
C        -36.09240      -14.57300        0.00560
C        -35.59570      -15.71340        0.00520
C        -35.03870      -16.91880        0.00460
C        -34.49220      -18.03620        0.00420
C        -33.51570      -19.84400        1.27850
C        -33.93170      -19.31930        2.55450
H        -34.52910      -18.43130        2.70290
C        -33.44150      -20.17000        3.50180
H        -33.55590      -20.10980        4.57620
C        -32.71850      -21.19840        2.79910
C        -32.03050      -22.24300        3.40350
C        -31.26480      -23.24470        2.78690
C        -30.53170      -24.26150        3.49070
H        -30.50840      -24.38650        4.56520
C        -29.89330      -25.00810        2.54130
H        -29.25080      -25.86410        2.68940
C        -30.25480      -24.44770        1.26520
C        -29.82070      -24.94620        0.00060
C        -30.25550      -24.44690       -1.26350
C        -29.89460      -25.00640       -2.54020
H        -29.25220      -25.86230       -2.68910
C        -30.53350      -24.25910       -3.48870
H        -30.51080      -24.38340       -4.56330
C        -31.26630      -23.24280       -2.78380
C        -32.03230      -22.24070       -3.39940
C        -32.72000      -21.19650       -2.79380
C        -33.44330      -20.16760       -3.49550
H        -33.55840      -20.10670       -4.56980
C        -33.93300      -19.31760       -2.54740
H        -34.53050      -18.42950       -2.69480
C        -33.51630      -19.84310       -1.27190
C        -33.83840      -19.25440        0.00360
N        -32.78520      -20.97630        1.43390
N        -31.08810      -23.37620        1.43140
N        -31.08890      -23.37530       -1.42850
N        -32.78590      -20.97530       -1.42850
Zn       -31.95050      -22.19080        0.00210
H        -32.07660      -22.28160        4.48840
H        -32.07900      -22.27850       -4.48420
C        -28.89000      -26.00190       -0.00000
C        -28.04090      -26.89340       -0.00060
C        -27.09140      -27.84980       -0.00110
C        -26.20600      -28.70530       -0.00170
C        -24.66090      -30.08200        1.26170
C        -25.21790      -29.71720        2.53840
H        -26.06920      -29.06870        2.68740
C        -24.47530      -30.36160        3.48690
H        -24.59950      -30.33810        4.56160
C        -23.46420      -31.10150        2.78200
C        -22.46760      -31.87470        3.39750
C        -21.42830      -32.56970        2.79200
C        -20.40460      -33.30040        3.49370
H        -20.34460      -33.41600        4.56800
C        -19.55800      -33.79610        2.54550
H        -18.67420      -34.39990        2.69300
C        -20.08050      -33.37560        1.27010
C        -19.49400      -33.70170       -0.00540
C        -20.08130      -33.37470       -1.28030
C        -19.55960      -33.79440       -2.55640
H        -18.67580      -34.39810       -2.70480
C        -20.40660      -33.29800       -3.50370
H        -20.34730      -33.41280       -4.57810
C        -21.42990      -32.56780       -2.80090
C        -22.46970      -31.87230       -3.40530
C        -23.46580      -31.09960       -2.78870
C        -24.47730      -30.35920       -3.49250
H        -24.60220      -30.33490       -4.56700
C        -25.21940      -29.71550       -2.54310
H        -26.07080      -29.06690       -2.69110
C        -24.66170      -30.08110       -1.26700
C        -25.15700      -29.64350       -0.00230
N        -23.59530      -30.92300        1.42680
N        -21.20750      -32.63720        1.42670
N        -21.20840      -32.63620       -1.43570
N        -23.59620      -30.92210       -1.43320
Zn       -22.41700      -31.79300       -0.00390
H        -22.50580      -31.92130        4.48240
H        -22.50850      -31.91810       -4.49020
C        -18.28050      -34.36420       -0.00600
C        -17.16700      -34.91860       -0.00650
C        -15.96570      -35.48410       -0.00700
C        -14.82880      -35.98890       -0.00750
C        -12.91900      -36.74660        1.26690
C        -13.57510      -36.61230        2.54290
H        -14.60350      -36.31600        2.69120
C        -12.65300      -36.94910        3.49030
H        -12.77950      -36.97680        4.56470
C        -11.43800      -37.27220        2.78760
C        -10.23960      -37.63050        3.39220
C         -9.00920      -37.90570        2.77570
C         -7.79420      -38.21370        3.47960
H         -7.69610      -38.29470        4.55420
C         -6.82500      -38.37510        2.53040
H         -5.78270      -38.61800        2.67850
C         -7.46200      -38.17790        1.25420
C         -6.80880      -38.28040       -0.01030
C         -7.46260      -38.17710       -1.27450
C         -6.82640      -38.37340       -2.55110
H         -5.78410      -38.61630       -2.70000
C         -7.79600      -38.21140       -3.49970
H         -7.69850      -38.29170       -4.57440
C         -9.01060      -37.90380       -2.79500
C        -10.24140      -37.62830       -3.41070
C        -11.43950      -37.27040       -2.80530
C        -12.65480      -36.94680       -3.50710
H        -12.78190      -36.97390       -4.58140
C        -13.57640      -36.61060       -2.55900
H        -14.60490      -36.31420       -2.70660
C        -12.91970      -36.74570       -1.28340
C        -13.54500      -36.50200       -0.00800
N        -11.63170      -37.14460        1.42250
N         -8.78910      -37.89260        1.42030
N         -8.78980      -37.89170       -1.43970
N        -11.63240      -37.14370       -1.43990
Zn       -10.21140      -37.53830       -0.00920
H        -10.25040      -37.69000        4.47700
H        -10.25270      -37.68700       -4.49550
C         -5.41730      -38.49100       -0.01080
C         -4.19390      -38.62820       -0.01110
C         -2.85160      -38.75050       -0.01150
C         -1.62360      -38.83680       -0.01190
C          0.44480      -38.89850        1.25180
C         -0.21650      -38.97740        2.52840
H         -1.28550      -39.02790        2.67720
C          0.76650      -38.99380        3.47700
H          0.65600      -39.05580        4.55160
C          2.01670      -38.91040        2.77230
C          3.27700      -38.86220        3.38800
C          4.52000      -38.72640        2.78260
C          5.77380      -38.62820        3.48450
H          5.89390      -38.67840        4.55880
C          6.74100      -38.46350        2.53650
H          7.80620      -38.35800        2.68410
C          6.07070      -38.47700        1.26090
C          6.72970      -38.34960       -0.01440
C          6.06990      -38.47630       -1.28940
C          6.73940      -38.46220       -2.56540
H          7.80450      -38.35650       -2.71360
C          5.77160      -38.62630       -3.51290
H          5.89100      -38.67590       -4.58730
C          4.51830      -38.72490       -2.81030
C          3.27490      -38.86040       -3.41490
C          2.01490      -38.90890       -2.79840
C          0.76430      -38.99180       -3.50240
H          0.65320      -39.05330       -4.57700
C         -0.21810      -38.97600       -2.55320
H         -1.28720      -39.02640       -2.70130
C          0.44400      -38.89780       -1.27690
C         -0.21690      -38.88120       -0.01240
N          1.80170      -38.85780        1.41700
N          4.73270      -38.63590        1.41730
N          4.73180      -38.63510       -1.44510
N          1.80080      -38.85700       -1.44300
Zn         3.26380      -38.76640       -0.01340
H          3.27760      -38.92270        4.47280
H          3.27470      -38.92020       -4.49980
C          8.08520      -38.07690       -0.01480
C          9.29450      -37.78590       -0.01500
C         10.57830      -37.44670       -0.01530
C         11.77360      -37.10250       -0.01550
C         13.72330      -36.45530        1.25940
C         13.13430      -36.77460        2.53520
H         12.15600      -37.20890        2.68320
C         14.05690      -36.44000        3.48280
H         13.97770      -36.54280        4.55710
C         15.19530      -35.90610        2.78040
C         16.34340      -35.41010        3.38530
C         17.46280      -34.82960        2.76910
C         18.59130      -34.28440        3.47330
H         18.71840      -34.28370        4.54790
C         19.43760      -33.78480        2.52440
H         20.39200      -33.30060        2.67280
C         18.82310      -34.04300        1.24800
C         19.38950      -33.70130       -0.01640
C         18.82250      -34.04220       -1.28070
C         19.43630      -33.78330       -2.55720
H         20.39080      -33.29910       -2.70570
C         18.58970      -34.28240       -3.50600
H         18.71620      -34.28100       -4.58070
C         17.46150      -34.82800       -2.80160
C         16.34180      -35.40820       -3.41760
C         15.19400      -35.90450       -2.81250
C         14.05530      -36.43790       -3.51460
H         13.97550      -36.54020       -4.58890
C         13.13300      -36.77320       -2.56670
H         12.15470      -37.20740       -2.71450
C         13.72270      -36.45460       -1.29100
C         13.08680      -36.67020       -0.01570
N         14.96520      -35.93260        1.41520
N         17.62320      -34.67770        1.41370
N         17.62260      -34.67690       -1.44620
N         14.96450      -35.93170       -1.44720
Zn        16.30630      -35.32060       -0.01610
H         16.37320      -35.46280        4.47010
H         16.37110      -35.46020       -4.50240
C         20.59070      -32.96800       -0.01640
C         21.61610      -32.28650       -0.01650
C         22.72280      -31.51740       -0.01650
C         23.71890      -30.79390       -0.01650
C         25.34270      -29.51190        1.24780
C         24.88660      -29.99770        2.52420
H         24.10020      -30.72360        2.67270
C         25.64990      -29.37870        3.47310
H         25.60500      -29.49750        4.54770
C         26.55420      -28.51100        2.76880
C         27.48850      -27.66410        3.38490
C         28.35350      -26.76090        2.78000
C         29.25070      -25.87990        3.48230
H         29.37470      -25.84140        4.55660
C         29.88600      -25.13180        2.53460
H         30.63400      -24.36630        2.68260
C         29.38130      -25.57260        1.25880
C         29.80450      -25.05110       -0.01630
C         29.38080      -25.57190       -1.29150
C         29.88480      -25.13030       -2.56730
H         30.63280      -24.36470       -2.71520
C         29.24910      -25.87790       -3.51510
H         29.37260      -25.83880       -4.58940
C         28.35220      -26.75930       -2.81290
C         27.48700      -27.66220       -3.41790
C         26.55290      -28.50940       -2.80190
C         25.64830      -29.37670       -3.50630
H         25.60290      -29.49490       -4.58090
C         24.88550      -29.99630       -2.55730
H         24.09890      -30.72210       -2.70590
C         25.34220      -29.51120       -1.28090
C         24.82500      -29.92370       -0.01650
N         26.35590      -28.60850        1.41350
N         28.45850      -26.55440        1.41480
N         28.45780      -26.55360       -1.44760
N         26.35530      -28.60770       -1.44650
Zn        27.41750      -27.59830       -0.01650
H         27.52760      -27.71040        4.46970
H         27.52550      -27.70780       -4.50280
C         30.66760      -23.97090       -0.01620
C         31.40690      -22.97060       -0.01610
C         32.17240      -21.88570       -0.01600
C         32.86690      -20.85370       -0.01590
