# Supplementary material for: An 18-Porphyrin Nanoring at the Size Limit for Global Aromaticity
Source: J Am Chem Soc. 2025 Aug 28;147(36):32840–50. doi: 10.1021/jacs.5c09149 (PMC12426941; doi:10.1021/jacs.5c09149)
Supplement: Supplementary file 2 [file ja5c09149_si_002.zip › c-P18 ms xyz coordinates/c-P18 B3LYP xyz for NICS/c-P18 neutral.xyz]

702
c-P18 neutral B3LYP/6-31g(d)
C         31.81630       22.38330       -1.25670
C         31.47360       22.95850       -2.53480
H         30.89010       23.85810       -2.67050
C         32.02760       22.15620       -3.48780
H         31.98470       22.26910       -4.56370
C         32.69900       21.08620       -2.79450
C         33.36390       20.02970       -3.41350
C         33.98400       18.94620       -2.79460
C         34.61290       17.85080       -3.48820
H         34.69230       17.76000       -4.56410
C         35.06080       16.98470       -2.53530
H         35.58070       16.04680       -2.67120
C         34.71420       17.55730       -1.25710
C         35.01040       16.96830       -0.00130
C         34.71500       17.55760        1.25450
C         35.06240       16.98520        2.53270
H         35.58230       16.04730        2.66840
C         34.61500       17.85150        3.48560
H         34.69510       17.76090        4.56150
C         33.98570       18.94670        2.79230
C         33.36600       20.03040        3.41120
C         32.70070       21.08670        2.79240
C         32.02970       22.15690        3.48600
H         31.98750       22.27000        4.56190
C         31.47520       22.95900        2.53320
H         30.89170       23.85870        2.66900
C         31.81710       22.38350        1.25490
C         31.43570       22.92130       -0.00080
N         32.56150       21.24900       -1.43350
N         34.06320       18.74810       -1.43380
N         34.06410       18.74840        1.43140
N         32.56230       21.24930        1.43160
Zn        33.31360       19.99920       -0.00110
H         33.38310       20.04130       -4.49970
H         33.38580       20.04220        4.49750
C         35.62000       15.69190       -0.00140
C         36.09550       14.56240       -0.00140
C         36.58070       13.29810       -0.00150
C         36.98300       12.14050       -0.00160
C         37.55750       10.14820       -1.25770
C         37.43180       10.80590       -2.53580
H         37.19080       11.85080       -2.67150
C         37.67810        9.86260       -3.48880
H         37.67630        9.98330       -4.56470
C         37.94360        8.62760       -2.79550
C         38.20740        7.40750       -3.41450
C         38.42020        6.17730       -2.79570
C         38.63710        4.93300       -3.48930
H         38.68060        4.82050       -4.56520
C         38.76240        3.96600       -2.53640
H         38.93060        2.90690       -2.67230
C         38.63240        4.62260       -1.25820
C         38.70970        3.96780       -0.00240
C         38.63330        4.62250        1.25340
C         38.76430        3.96580        2.53150
H         38.93260        2.90680        2.66720
C         38.63960        4.93280        3.48450
H         38.68390        4.82030        4.56040
C         38.42220        6.17720        2.79120
C         38.20990        7.40730        3.41020
C         37.94560        8.62740        2.79140
C         37.68070        9.86240        3.48500
H         37.67960        9.98310        4.56090
C         37.43370       10.80580        2.53220
H         37.19270       11.85070        2.66810
C         37.55840       10.14810        1.25390
C         37.38370       10.78390       -0.00180
N         37.87010        8.82760       -1.43460
N         38.42720        5.96410       -1.43480
N         38.42820        5.96400        1.43030
N         37.87120        8.82750        1.43050
Zn        38.15010        7.39600       -0.00220
H         38.22930        7.41180       -4.50080
H         38.23260        7.41160        4.49640
C         38.84690        2.56000       -0.00250
C         38.90810        1.33600       -0.00260
C         38.93240       -0.01800       -0.00270
C         38.91520       -1.24340       -0.00280
C         38.77470       -3.31210       -1.25880
C         38.88130       -2.65110       -2.53690
H         39.01150       -1.58670       -2.67260
C         38.79070       -3.62190       -3.48990
H         38.83020       -3.50780       -4.56580
C         38.61830       -4.87330       -2.79660
C         38.44960       -6.11010       -3.41550
C         38.22940       -7.33890       -2.79670
C         38.00810       -8.58250       -3.49020
H         38.01060       -8.70310       -4.56620
C         37.79540       -9.53410       -2.53740
H         37.59160      -10.58690       -2.67320
C         37.89750       -8.87260       -1.25910
C         37.74640       -9.51420       -0.00330
C         37.89840       -8.87290        1.25250
C         37.79730       -9.53470        2.53060
H         37.59360      -10.58750        2.66640
C         38.01070       -8.58330        3.48350
H         38.01400       -8.70420        4.55950
C         38.23150       -7.33960        2.79020
C         38.45220       -6.11100        3.40920
C         38.62040       -4.87390        2.79030
C         38.79330       -3.62270        3.48390
H         38.83360       -3.50890        4.55980
C         38.88320       -2.65170        2.53110
H         39.01350       -1.58740        2.66690
C         38.77560       -3.31240        1.25280
C         38.82850       -2.65530       -0.00290
N         38.61750       -4.66010       -1.43560
N         38.16300       -7.54160       -1.43580
N         38.16410       -7.54200        1.42930
N         38.61860       -4.66050        1.42950
Zn        38.39170       -6.10120       -0.00320
H         38.47170       -6.11350       -4.50180
H         38.47510       -6.11460        4.49540
C         37.39400      -10.88420       -0.00340
C         37.03300      -12.05530       -0.00340
C         36.59280      -13.33600       -0.00340
C         36.15760      -14.48160       -0.00340
C         35.31810      -16.37770       -1.25910
C         35.64450      -15.79320       -2.53740
H         36.13100      -14.83770       -2.67320
C         35.22730      -16.67460       -3.49020
H         35.30360      -16.58110       -4.56620
C         34.63720      -17.79140       -2.79680
C         34.05550      -18.89600       -3.41560
C         33.42790      -19.97510       -2.79670
C         32.79430      -21.06790       -3.49000
H         32.75550      -21.18220       -4.56600
C         32.26860      -21.88900       -2.53710
H         31.71670      -22.80840       -2.67280
C         32.59090      -21.30210       -1.25890
C         32.22920      -21.85310       -0.00310
C         32.59170      -21.30250        1.25270
C         32.27030      -21.88970        2.53090
H         31.71850      -22.80910        2.66670
C         32.79670      -21.06880        3.48370
H         32.75860      -21.18350        4.55960
C         33.42980      -19.97590        2.79020
C         34.05780      -18.89690        3.40910
C         34.63910      -17.79220        2.79010
C         35.22970      -16.67560        3.48350
H         35.30670      -16.58240        4.55940
C         35.64620      -15.79400        2.53060
H         36.13290      -14.83840        2.66640
C         35.31900      -16.37810        1.25240
C         35.59340      -15.77870       -0.00340
N         34.70930      -17.59070       -1.43590
N         33.29610      -20.14260       -1.43570
N         33.29700      -20.14300        1.42930
N         34.71030      -17.59110        1.42920
Zn        34.00400      -18.86730       -0.00330
H         34.07520      -18.90690       -4.50190
H         34.07820      -18.90820        4.49530
C         31.42880      -23.01950       -0.00300
C         30.68840      -23.99600       -0.00280
C         29.83590      -25.04830       -0.00270
C         29.03430      -25.97520       -0.00260
C         27.59520      -27.46840       -1.25820
C         28.10230      -27.03160       -2.53650
H         28.88720      -26.30100       -2.67240
C         27.40800      -27.71640       -3.48920
H         27.51160      -27.65480       -4.56520
C         26.47050      -28.56280       -2.79560
C         25.54500      -29.40070       -3.41430
C         24.58520      -30.19880       -2.79520
C         23.61510      -31.00800       -3.48850
H         23.53930      -31.10210       -4.56440
C         22.83960      -31.59880       -2.53540
H         22.00580      -32.27310       -2.67100
C         23.34380      -31.15800       -1.25730
C         22.81510      -31.55140       -0.00140
C         23.34450      -31.15830        1.25430
C         22.84110      -31.59940        2.53260
H         22.00740      -32.27370        2.66850
C         23.61720      -31.00870        3.48530
H         23.54210      -31.10320        4.56120
C         24.58690      -30.19940        2.79170
C         25.54700      -29.40150        3.41040
C         26.47210      -28.56340        2.79130
C         27.41010      -27.71720        3.48450
H         27.51440      -27.65590        4.56040
C         28.10380      -27.03210        2.53150
H         28.88880      -26.30160        2.66710
C         27.59600      -27.46870        1.25340
C         28.05930      -27.00000       -0.00250
N         26.60710      -28.39880       -1.43470
N         24.40390      -30.31080       -1.43430
N         24.40480      -30.31110        1.43080
N         26.60800      -28.39910        1.43040
Zn        25.50660      -29.35560       -0.00200
H         25.55960      -29.41780       -4.50060
H         25.56230      -29.41880        4.49660
C         21.66340      -32.37260       -0.00120
C         20.63310      -33.03620       -0.00090
C         19.47170      -33.73260       -0.00070
C         18.40100      -34.32890       -0.00060
C         16.53780      -35.23940       -1.25610
C         17.16380      -35.00250       -2.53440
H         18.15130      -34.58450       -2.67030
C         16.27720      -35.40850       -3.48720
H         16.39570      -35.38610       -4.56320
C         15.10670      -35.88310       -2.79360
C         13.95040      -36.35390       -3.41240
C         12.77550      -36.77560       -2.79330
C         11.58720      -37.20420       -3.48660
H         11.48390      -37.26680       -4.56250
C         10.65630      -37.49400       -2.53360
H          9.64220      -37.84240       -2.66930
C         11.28080      -37.25220       -1.25550
C         10.64940      -37.44090        0.00040
C         11.28130      -37.25260        1.25610
C         10.65730      -37.49480        2.53440
H          9.64320      -37.84320        2.67030
C         11.58850      -37.20520        3.48710
H         11.48550      -37.26820        4.56310
C         12.77660      -36.77650        2.79350
C         13.95170      -36.35500        3.41230
C         15.10770      -35.88390        2.79320
C         16.27840      -35.40950        3.48650
H         16.39740      -35.38750        4.56250
C         17.16470      -35.00320        2.53350
H         18.15230      -34.58530        2.66920
C         16.53830      -35.23980        1.25540
C         17.13410      -34.95810       -0.00040
N         15.29110      -35.77570       -1.43280
N         12.56680      -36.81880       -1.43240
N         12.56740      -36.81920        1.43270
N         15.29160      -35.77610        1.43230
Zn        13.92960      -36.29830       -0.00000
H         13.95840      -36.37510       -4.49860
H         13.96010      -36.37650        4.49850
C          9.28610      -37.81850        0.00060
C          8.09100      -38.08960        0.00070
C          6.76140      -38.34670        0.00090
C          5.55140      -38.54080        0.00090
C          3.48930      -38.75910       -1.25480
C          4.15860      -38.75060       -2.53310
H          5.22960      -38.69570       -2.66890
C          3.18670      -38.82870       -3.48590
H          3.30580      -38.84830       -4.56190
C          1.92440      -38.87420       -2.79250
C          0.67690      -38.92100       -3.41130
C         -0.57140      -38.91520       -2.79240
C         -1.83460      -38.91130       -3.48580
H         -1.95310      -38.93480       -4.56170
C         -2.80850      -38.86520       -2.53280
H         -3.88070      -38.84570       -2.66860
C         -2.13920      -38.85170       -1.25460
C         -2.79710      -38.81300        0.00120
C         -2.13910      -38.85220        1.25690
C         -2.80840      -38.86630        2.53510
H         -3.88050      -38.84680        2.67100
C         -1.83440      -38.91280        3.48800
H         -1.95270      -38.93670        4.56390
C         -0.57120      -38.91640        2.79450
C          0.67710      -38.92240        3.41340
C          1.92460      -38.87530        2.79440
C          3.18690      -38.83020        3.48780
H          3.30610      -38.85020        4.56370
C          4.15880      -38.75160        2.53490
H          5.22970      -38.69680        2.67070
C          3.48940      -38.75960        1.25670
C          4.14570      -38.69870        0.00090
N          2.13430      -38.83640       -1.43160
N         -0.78240      -38.88440       -1.43150
N         -0.78230      -38.88500        1.43360
N          2.13440      -38.83700        1.43350
Zn         0.67600      -38.86160        0.00100
H          0.67720      -38.94360       -4.49760
H          0.67750      -38.94550        4.49960
C         -4.20730      -38.70170        0.00120
C         -5.42310      -38.54780        0.00130
C         -6.76050      -38.33480        0.00130
C         -7.96390      -38.10340        0.00140
C         -9.97630      -37.60340       -1.25450
C         -9.34430      -37.82410       -2.53270
H         -8.31910      -38.13860       -2.66840
C        -10.28440      -37.56530       -3.48560
H        -10.17910      -37.62430       -4.56150
C        -11.48620      -37.17660       -2.79210
C        -12.67460      -36.79430       -3.41100
C        -13.84590      -36.36240       -2.79210
C        -15.03170      -35.92720       -3.48550
H        -15.15100      -35.90870       -4.56150
C        -15.93130      -35.55120       -2.53270
H        -16.93230      -35.16660       -2.66840
C        -15.29770      -35.76730       -1.25440
C        -15.90290      -35.50620        0.00130
C        -15.29790      -35.76790        1.25710
C        -15.93170      -35.55240        2.53530
H        -16.93270      -35.16780        2.67110
C        -15.03220      -35.92880        3.48820
H        -15.15170      -35.91080        4.56410
C        -13.84630      -36.36370        2.79480
C        -12.67510      -36.79590        3.41370
C        -11.48670      -37.17790        2.79480
C        -10.28490      -37.56690        3.48820
H        -10.17980      -37.62640        4.56410
C         -9.34470      -37.82530        2.53530
H         -8.31950      -38.13980        2.67110
C         -9.97650      -37.60400        1.25710
C         -9.33890      -37.77110        0.00130
N        -11.27610      -37.21300       -1.43120
N        -14.03370      -36.26140       -1.43120
N        -14.03390      -36.26210        1.43390
N        -11.27630      -37.21360        1.43390
Zn       -12.65530      -36.73840        0.00130
H        -12.68200      -36.81560       -4.49730
H        -12.68270      -36.81770        4.49990
C        -17.19020      -34.91990        0.00140
C        -18.28030      -34.35990        0.00140
C        -19.46450      -33.70300        0.00140
C        -20.51660      -33.07450        0.00130
C        -22.23720      -31.91730       -1.25460
C        -21.71850      -32.34060       -2.53280
H        -20.86230      -32.98630       -2.66850
C        -22.51350      -31.77620       -3.48570
H        -22.43470      -31.86760       -4.56160
C        -23.51040      -31.00040       -2.79230
C        -24.49670      -30.23510       -3.41130
C        -25.45000      -29.42910       -2.79240
C        -26.41570      -28.61490       -3.48590
H        -26.52140      -28.55680       -4.56180
C        -27.13280      -27.95420       -2.53300
H        -27.94210      -27.25070       -2.66880
C        -26.61120      -28.37380       -1.25480
C        -27.09090      -27.92160        0.00100
C        -26.61180      -28.37440        1.25680
C        -27.13400      -27.95540        2.53500
H        -27.94330      -27.25200        2.67070
C        -26.41730      -28.61660        3.48790
H        -26.52360      -28.55900        4.56380
C        -25.45130      -29.43050        2.79450
C        -24.49830      -30.23680        3.41340
C        -23.51170      -31.00170        2.79460
C        -22.51520      -31.77780        3.48800
H        -22.43680      -31.86980        4.56400
C        -21.71960      -32.34180        2.53520
H        -20.86360      -32.98750        2.67100
C        -22.23780      -31.91790        1.25700
C        -21.69540      -32.29270        0.00120
N        -23.32540      -31.10640       -1.43140
N        -25.59210      -29.27010       -1.43150
N        -25.59280      -29.27080        1.43360
N        -23.32610      -31.10700        1.43370
Zn       -24.45970      -30.18930        0.00110
H        -24.51080      -30.25260       -4.49750
H        -24.51290      -30.25480        4.49960
C        -28.10010      -26.93050        0.00100
C        -28.93300      -26.03150        0.00100
C        -29.82110      -25.00920        0.00090
C        -30.59480      -24.05890        0.00090
C        -31.81580      -22.38290       -1.25510
C        -31.47310      -22.95810       -2.53320
H        -30.88940      -23.85760       -2.66900
C        -32.02700      -22.15570       -3.48620
H        -31.98400      -22.26850       -4.56210
C        -32.69840      -21.08570       -2.79280
C        -33.36330      -20.02920       -3.41180
C        -33.98350      -18.94580       -2.79300
C        -34.61240      -17.85040       -3.48640
H        -34.69170      -17.75950       -4.56240
C        -35.06040      -16.98430       -2.53360
H        -35.58030      -16.04640       -2.66940
C        -34.71390      -17.55700       -1.25530
C        -35.01010      -16.96810        0.00040
C        -34.71480      -17.55740        1.25620
C        -35.06230      -16.98510        2.53440
H        -35.58220      -16.04730        2.67010
C        -34.61490      -17.85150        3.48730
H        -34.69510      -17.76100        4.56320
C        -33.98550      -18.94670        2.79390
C        -33.36580      -20.03030        3.41290
C        -32.70050      -21.08660        2.79400
C        -32.02950      -22.15680        3.48750
H        -31.98730      -22.27000        4.56350
C        -31.47490      -22.95890        2.53470
H        -30.89130      -23.85850        2.67060
C        -31.81670      -22.38330        1.25650
C        -31.43520      -22.92100        0.00080
N        -32.56100      -21.24870       -1.43190
N        -34.06280      -18.74780       -1.43210
N        -34.06380      -18.74830        1.43300
N        -32.56200      -21.24910        1.43320
Zn       -33.31320      -19.99900        0.00060
H        -33.38240      -20.04080       -4.49810
H        -33.38570      -20.04220        4.49910
C        -35.61980      -15.69170        0.00040
C        -36.09540      -14.56230        0.00040
C        -36.58060      -13.29800        0.00030
C        -36.98290      -12.14040        0.00020
C        -37.55730      -10.14800       -1.25580
C        -37.43160      -10.80570       -2.53400
H        -37.19050      -11.85050       -2.66970
C        -37.67780       -9.86230       -3.48690
H        -37.67590       -9.98300       -4.56290
C        -37.94330       -8.62730       -2.79360
C        -38.20720       -7.40720       -3.41260
C        -38.42000       -6.17710       -2.79380
C        -38.63690       -4.93270       -3.48720
H        -38.68030       -4.82020       -4.56320
C        -38.76230       -3.96570       -2.53440
H        -38.93050       -2.90670       -2.67020
C        -38.63230       -4.62240       -1.25610
C        -38.70980       -3.96780       -0.00040
C        -38.63350       -4.62250        1.25540
C        -38.76450       -3.96590        2.53360
H        -38.93290       -2.90680        2.66930
C        -38.64000       -4.93290        3.48650
H        -38.68430       -4.82050        4.56240
C        -38.42250       -6.17720        2.79320
C        -38.21020       -7.40740        3.41210
C        -37.94580       -8.62740        2.79330
C        -37.68090       -9.86250        3.48680
H        -37.67990       -9.98320        4.56280
C        -37.43380      -10.80580        2.53400
H        -37.19280      -11.85070        2.66990
C        -37.55840      -10.14810        1.25580
C        -37.38370      -10.78380        0.00000
N        -37.87000       -8.82740       -1.43270
N        -38.42710       -5.96390       -1.43290
N        -38.42830       -5.96400        1.43230
N        -37.87120       -8.82750        1.43240
Zn       -38.15010       -7.39590       -0.00020
H        -38.22890       -7.41150       -4.49880
H        -38.23290       -7.41170        4.49830
C        -38.84700       -2.55990       -0.00040
C        -38.90830       -1.33590       -0.00040
C        -38.93260        0.01810       -0.00050
C        -38.91540        1.24340       -0.00050
C        -38.77490        3.31230       -1.25630
C        -38.88140        2.65130       -2.53450
H        -39.01160        1.58700       -2.67030
C        -38.79080        3.62220       -3.48740
H        -38.83020        3.50810       -4.56340
C        -38.61850        4.87350       -2.79400
C        -38.44980        6.11040       -3.41290
C        -38.22950        7.33920       -2.79400
C        -38.00820        8.58280       -3.48740
H        -38.01060        8.70340       -4.56340
C        -37.79550        9.53440       -2.53450
H        -37.59170       10.58710       -2.67030
C        -37.89760        8.87270       -1.25630
C        -37.74660        9.51430       -0.00050
C        -37.89870        8.87290        1.25520
C        -37.79760        9.53470        2.53340
H        -37.59400       10.58750        2.66920
C        -38.01110        8.58320        3.48630
H        -38.01450        8.70400        4.56220
C        -38.23180        7.33950        2.79290
C        -38.45260        6.11090        3.41170
C        -38.62080        4.87390        2.79290
C        -38.79370        3.62260        3.48630
H        -38.83410        3.50870        4.56220
C        -38.88350        2.65170        2.53340
H        -39.01390        1.58730        2.66920
C        -38.77590        3.31240        1.25520
C        -38.82880        2.65530       -0.00050
N        -38.61770        4.66030       -1.43310
N        -38.16320        7.54180       -1.43310
N        -38.16440        7.54200        1.43200
N        -38.61890        4.66050        1.43200
Zn       -38.39200        6.10130       -0.00060
H        -38.47180        6.11390       -4.49920
H        -38.47560        6.11450        4.49800
C        -37.39420       10.88430       -0.00050
C        -37.03320       12.05540       -0.00040
C        -36.59310       13.33610       -0.00040
C        -36.15780       14.48170       -0.00030
C        -35.31830       16.37780       -1.25610
C        -35.64470       15.79340       -2.53430
H        -36.13120       14.83780       -2.67010
C        -35.22750       16.67470       -3.48710
H        -35.30380       16.58130       -4.56310
C        -34.63730       17.79150       -2.79370
C        -34.05560       18.89610       -3.41250
C        -33.42800       19.97520       -2.79350
C        -32.79440       21.06800       -3.48680
H        -32.75560       21.18230       -4.56280
C        -32.26870       21.88910       -2.53390
H        -31.71680       22.80850       -2.66960
C        -32.59100       21.30220       -1.25570
C        -32.22930       21.85310        0.00010
C        -32.59180       21.30250        1.25590
C        -32.27040       21.88960        2.53410
H        -31.71860       22.80910        2.67000
C        -32.79680       21.06880        3.48690
H        -32.75870       21.18340        4.56280
C        -33.42990       19.97580        2.79340
C        -34.05800       18.89690        3.41220
C        -34.63930       17.79220        2.79320
C        -35.22990       16.67560        3.48660
H        -35.30690       16.58230        4.56250
C        -35.64640       15.79400        2.53370
H        -36.13310       14.83840        2.66940
C        -35.31920       16.37810        1.25550
C        -35.59350       15.77880       -0.00030
N        -34.70950       17.59070       -1.43280
N        -33.29620       20.14270       -1.43260
N        -33.29710       20.14300        1.43250
N        -34.71040       17.59110        1.43230
Zn       -34.00410       18.86730       -0.00010
H        -34.07530       18.90710       -4.49870
H        -34.07840       18.90810        4.49840
C        -31.42890       23.01950        0.00030
C        -30.68840       23.99600        0.00040
C        -29.83600       25.04820        0.00050
C        -29.03430       25.97510        0.00060
C        -27.59540       27.46840       -1.25500
C        -28.10250       27.03160       -2.53330
H        -28.88740       26.30100       -2.66910
C        -27.40830       27.71640       -3.48600
H        -27.51200       27.65490       -4.56200
C        -26.47070       28.56280       -2.79250
C        -25.54530       29.40070       -3.41130
C        -24.58550       30.19880       -2.79220
C        -23.61540       31.00800       -3.48550
H        -23.53970       31.10220       -4.56140
C        -22.83990       31.59880       -2.53250
H        -22.00610       32.27310       -2.66820
C        -23.34400       31.15800       -1.25440
C        -22.81520       31.55140        0.00150
C        -23.34450       31.15830        1.25720
C        -22.84110       31.59930        2.53550
H        -22.00730       32.27370        2.67140
C        -23.61710       31.00870        3.48820
H        -23.54190       31.10310        4.56420
C        -24.58680       30.19940        2.79470
C        -25.54690       29.40140        3.41340
C        -26.47200       28.56340        2.79440
C        -27.40990       27.71720        3.48770
H        -27.51420       27.65590        4.56360
C        -28.10370       27.03210        2.53470
H        -28.88870       26.30160        2.67040
C        -27.59600       27.46870        1.25660
C        -28.05940       27.00000        0.00070
N        -26.60730       28.39880       -1.43160
N        -24.40410       30.31080       -1.43130
N        -24.40480       30.31110        1.43380
N        -26.60800       28.39910        1.43350
Zn       -25.50670       29.35570        0.00110
H        -25.56000       29.41790       -4.49750
H        -25.56210       29.41880        4.49960
C        -21.66340       32.37260        0.00170
C        -20.63320       33.03620        0.00180
C        -19.47170       33.73260        0.00190
C        -18.40110       34.32890        0.00200
C        -16.53800       35.23940       -1.25370
C        -17.16400       35.00240       -2.53190
H        -18.15150       34.58440       -2.66780
C        -16.27740       35.40840       -3.48470
H        -16.39600       35.38610       -4.56070
C        -15.10690       35.88300       -2.79130
C        -13.95070       36.35380       -3.41010
C        -12.77570       36.77550       -2.79110
C        -11.58740       37.20400       -3.48440
H        -11.48410       37.26670       -4.56040
C        -10.65650       37.49390       -2.53150
H         -9.64240       37.84220       -2.66720
C        -11.28090       37.25210       -1.25330
C        -10.64940       37.44070        0.00250
C        -11.28120       37.25240        1.25820
C        -10.65710       37.49460        2.53650
H         -9.64300       37.84300        2.67230
C        -11.58830       37.20510        3.48930
H        -11.48530       37.26800        4.56520
C        -12.77640       36.77630        2.79580
C        -13.95150       36.35490        3.41460
C        -15.10760       35.88380        2.79560
C        -16.27830       35.40950        3.48900
H        -16.39710       35.38750        4.56490
C        -17.16460       35.00320        2.53610
H        -18.15220       34.58530        2.67180
C        -16.53830       35.23980        1.25790
C        -17.13420       34.95810        0.00210
N        -15.29120       35.77560       -1.43040
N        -12.56690       36.81860       -1.43020
N        -12.56730       36.81910        1.43490
N        -15.29160       35.77600        1.43470
Zn       -13.92960       36.29820        0.00230
H        -13.95870       36.37500       -4.49630
H        -13.95980       36.37640        4.50080
C         -9.28610       37.81830        0.00260
C         -8.09100       38.08940        0.00270
C         -6.76140       38.34650        0.00270
C         -5.55140       38.54060        0.00280
C         -3.48930       38.75900       -1.25310
C         -4.15880       38.75050       -2.53130
H         -5.22970       38.69560       -2.66700
C         -3.18690       38.82870       -3.48420
H         -3.30600       38.84830       -4.56010
C         -1.92450       38.87410       -2.79080
C         -0.67700       38.92100       -3.40970
C          0.57130       38.91520       -2.79080
C          1.83440       38.91140       -3.48420
H          1.95290       38.93490       -4.56020
C          2.80840       38.86530       -2.53140
H          3.88060       38.84570       -2.66720
C          2.13910       38.85160       -1.25320
C          2.79710       38.81290        0.00260
C          2.13910       38.85200        1.25840
C          2.80850       38.86600        2.53660
H          3.88060       38.84650        2.67240
C          1.83450       38.91240        3.48950
H          1.95300       38.93630        4.56540
C          0.57140       38.91610        2.79610
C         -0.67700       38.92200        3.41500
C         -1.92440       38.87500        2.79610
C         -3.18680       38.82980        3.48960
H         -3.30590       38.84970        4.56550
C         -4.15870       38.75130        2.53670
H         -5.22960       38.69650        2.67250
C         -3.48930       38.75930        1.25850
C         -4.14570       38.69850        0.00270
N         -2.13440       38.83630       -1.42990
N          0.78240       38.88430       -1.42990
N          0.78240       38.88470        1.43520
N         -2.13440       38.83670        1.43520
Zn        -0.67600       38.86140        0.00270
H         -0.67740       38.94370       -4.49590
H         -0.67730       38.94510        4.50120
C          4.20730       38.70160        0.00260
C          5.42310       38.54770        0.00260
C          6.76050       38.33470        0.00250
C          7.96390       38.10320        0.00240
C          9.97620       37.60330       -1.25360
C          9.34410       37.82410       -2.53170
H          8.31890       38.13860       -2.66740
C         10.28410       37.56530       -3.48470
H         10.17870       37.62440       -4.56060
C         11.48600       37.17660       -2.79140
C         12.67430       36.79430       -3.41040
C         13.84560       36.36240       -2.79160
C         15.03140       35.92720       -3.48520
H         15.15060       35.90890       -4.56110
C         15.93110       35.55120       -2.53240
H         16.93210       35.16650       -2.66830
C         15.29760       35.76710       -1.25410
C         15.90290       35.50600        0.00160
C         15.29790       35.76750        1.25750
C         15.93190       35.55200        2.53560
H         16.93290       35.16730        2.67130
C         15.03250       35.92830        3.48860
H         15.15200       35.91020        4.56450
C         13.84650       36.36320        2.79530
C         12.67540       36.79540        3.41430
C         11.48690       37.17750        2.79550
C         10.28510       37.56640        3.48900
H         10.18010       37.62580        4.56500
C          9.34490       37.82490        2.53630
H          8.31970       38.13940        2.67220
C          9.97660       37.60370        1.25800
C          9.33890       37.77090        0.00230
N         11.27600       37.21290       -1.43050
N         14.03360       36.26130       -1.43080
N         14.03400       36.26180        1.43440
N         11.27640       37.21330        1.43460
Zn        12.65530       36.73820        0.00190
H         12.68160       36.81570       -4.49670
H         12.68300       36.81710        4.50050
C         17.19020       34.91960        0.00150
C         18.28030       34.35970        0.00140
C         19.46450       33.70270        0.00130
C         20.51660       33.07430        0.00110
C         22.23720       31.91730       -1.25500
C         21.71840       32.34080       -2.53310
H         20.86230       32.98640       -2.66870
C         22.51350       31.77650       -3.48610
H         22.43460       31.86810       -4.56210
C         23.51040       31.00070       -2.79290
C         24.49670       30.23560       -3.41190
C         25.45010       29.42950       -2.79320
C         26.41580       28.61550       -3.48680
H         26.52150       28.55750       -4.56280
C         27.13300       27.95470       -2.53400
H         27.94230       27.25120       -2.67000
C         26.61140       28.37410       -1.25570
C         27.09110       27.92180       -0.00000
C         26.61200       28.37430        1.25580
C         27.13430       27.95530        2.53390
H         27.94370       27.25180        2.66960
C         26.41770       28.61630        3.48690
H         26.52390       28.55850        4.56290
C         25.45160       29.43020        2.79370
C         24.49850       30.23630        3.41270
C         23.51190       31.00130        2.79400
C         22.51530       31.77730        3.48760
H         22.43700       31.86910        4.56360
C         21.71980       32.34130        2.53490
H         20.86370       32.98700        2.67080
C         22.23790       31.91760        1.25660
C         21.69550       32.29250        0.00090
N         23.32550       31.10650       -1.43190
N         25.59230       29.27030       -1.43230
N         25.59300       29.27060        1.43280
N         23.32620       31.10680        1.43320
Zn        24.45980       30.18930        0.00040
H         24.51080       30.25320       -4.49820
H         24.51320       30.25420        4.49900
C         28.10040       26.93070       -0.00020
C         28.93330       26.03170       -0.00030
C         29.82160       25.00950       -0.00050
C         30.59530       24.05920       -0.00070
