# Supplementary material for: An 18-Porphyrin Nanoring at the Size Limit for Global Aromaticity
Source: J Am Chem Soc. 2025 Aug 28;147(36):32840–50. doi: 10.1021/jacs.5c09149 (PMC12426941; doi:10.1021/jacs.5c09149)
Supplement: Supplementary file 2 [file ja5c09149_si_002.zip › c-P18 ms xyz coordinates/c-P18 B3LYP xyz for NICS/c-P18 plus2.xyz]

702
c-P18 2+ oxidation state B3LYP/6-31g(d)
C         37.67380       -9.67890        1.26000
C         37.55970      -10.33900        2.53750
H         37.33370      -11.38700        2.67420
C         37.79590       -9.39260        3.49030
H         37.79890       -9.51370        4.56610
C         38.04310       -8.15470        2.79630
C         38.29250       -6.93100        3.41430
C         38.48780       -5.69750        2.79620
C         38.69000       -4.45150        3.49020
H         38.73530       -4.33900        4.56600
C         38.80040       -3.48240        2.53740
H         38.95600       -2.42160        2.67410
C         38.67600       -4.14060        1.25990
C         38.74240       -3.48450        0.00200
C         38.67600       -4.14070       -1.25580
C         38.80040       -3.48250       -2.53330
H         38.95600       -2.42170       -2.67000
C         38.69000       -4.45160       -3.48610
H         38.73530       -4.33920       -4.56180
C         38.48780       -5.69760       -2.79200
C         38.29240       -6.93110       -3.41010
C         38.04310       -8.15480       -2.79200
C         37.79590       -9.39270       -3.48600
H         37.79890       -9.51390       -4.56170
C         37.55970      -10.33910       -2.53310
H         37.33370      -11.38710       -2.66980
C         37.67380       -9.67900       -1.25570
C         37.50610      -10.31670        0.00220
N         37.96900       -8.35530        1.43520
N         38.48860       -5.48370        1.43520
N         38.48860       -5.48370       -1.43100
N         37.96890       -8.35540       -1.43090
Zn        38.23220       -6.92020        0.00210
H         38.31780       -6.93550        4.50040
H         38.31780       -6.93570       -4.49620
C         38.85850       -2.07860        0.00200
C         38.90230       -0.85240        0.00200
C         38.90830        0.49870        0.00200
C         38.87530        1.72520        0.00200
C         38.71120        3.78880        1.25970
C         38.82980        3.12960        2.53720
H         38.97590        2.06750        2.67400
C         38.72800        4.09970        3.49010
H         38.77220        3.98690        4.56580
C         38.53680        5.34740        2.79600
C         38.35250        6.58260        3.41400
C         38.11400        7.80850        2.79590
C         37.87780        9.04850        3.48990
H         37.88180        9.16970        4.56570
C         37.65000        9.99690        2.53710
H         37.43320       11.04690        2.67380
C         37.75820        9.33580        1.25960
C         37.59620        9.97500        0.00170
C         37.75830        9.33570       -1.25610
C         37.65000        9.99680       -2.53360
H         37.43330       11.04680       -2.67030
C         37.87780        9.04830       -3.48640
H         37.88190        9.16940       -4.56210
C         38.11410        7.80830       -2.79230
C         38.35250        6.58240       -3.41040
C         38.53690        5.34730       -2.79230
C         38.72800        4.09950       -3.48620
H         38.77230        3.98660       -4.56200
C         38.82980        3.12940       -2.53340
H         38.97600        2.06730       -2.67010
C         38.71120        3.78880       -1.25590
C         38.77180        3.13210        0.00190
N         38.53570        5.13350        1.43500
N         38.04160        8.00970        1.43490
N         38.04170        8.00960       -1.43130
N         38.53580        5.13350       -1.43120
Zn        38.29220        6.57220        0.00180
H         38.37780        6.58700        4.50020
H         38.37790        6.58680       -4.49650
C         37.22420       11.33580        0.00170
C         36.84580       12.50290        0.00170
C         36.38900       13.77450        0.00160
C         35.93840       14.91570        0.00160
C         35.07780       16.79850        1.25930
C         35.41480       16.21970        2.53680
H         35.91570       15.27180        2.67360
C         34.98710       17.09640        3.48960
H         35.06730       17.00550        4.56540
C         34.38040       18.20330        2.79560
C         33.78440       19.30070        3.41360
C         33.14070       20.37090        2.79540
C         32.49430       21.45520        3.48940
H         32.45660       21.57050        4.56520
C         31.95560       22.26830        2.53650
H         31.39260       23.18070        2.67320
C         32.28370       21.68420        1.25910
C         31.91270       22.22930        0.00120
C         32.28370       21.68410       -1.25660
C         31.95580       22.26820       -2.53410
H         31.39280       23.18050       -2.67090
C         32.49450       21.45490       -3.48690
H         32.45680       21.57010       -4.56270
C         33.14080       20.37070       -2.79280
C         33.78450       19.30050       -3.41080
C         34.38050       18.20300       -2.79270
C         34.98730       17.09610       -3.48670
H         35.06750       17.00520       -4.56240
C         35.41500       16.21950       -2.53380
H         35.91580       15.27160       -2.67050
C         35.07780       16.79840       -1.25630
C         35.35950       16.20220        0.00150
N         34.45260       18.00190        1.43450
N         33.00380       20.53520        1.43440
N         33.00390       20.53500       -1.43180
N         34.45270       18.00180       -1.43160
Zn        33.73130       19.27020        0.00140
H         33.80670       19.31350        4.49970
H         33.80690       19.31320       -4.49690
C         31.09750       23.38080        0.00120
C         30.34280       24.34800        0.00110
C         29.47860       25.38670        0.00100
C         28.66480       26.30490        0.00090
C         27.21220       27.78000        1.25860
C         27.72690       27.35130        2.53610
H         28.52160       26.63170        2.67290
C         27.02520       28.02890        3.48890
H         27.13160       27.97100        4.56470
C         26.07660       28.86170        2.79480
C         25.14130       29.68930        3.41280
C         24.17060       30.47500        2.79460
C         23.19250       31.27300        3.48850
H         23.11770       31.36850        4.56430
C         22.40840       31.85310        2.53560
H         21.56740       32.51810        2.67230
C         22.91630       31.41620        1.25820
C         22.38140       31.80170        0.00030
C         22.91640       31.41610       -1.25750
C         22.40860       31.85280       -2.53500
H         21.56770       32.51780       -2.67180
C         23.19280       31.27270       -3.48770
H         23.11810       31.36800       -4.56350
C         24.17090       30.47470       -2.79370
C         25.14160       29.68890       -3.41160
C         26.07690       28.86140       -2.79350
C         27.02550       28.02850       -3.48740
H         27.13200       27.97050       -4.56320
C         27.72710       27.35100       -2.53450
H         28.52180       26.63140       -2.67120
C         27.21230       27.77980       -1.25710
C         27.68090       27.31590        0.00080
N         26.21330       28.69710        1.43380
N         23.98590       30.58250        1.43360
N         23.98600       30.58240       -1.43260
N         26.21340       28.69700       -1.43240
Zn        25.10190       29.64250        0.00060
H         25.15790       29.70900        4.49890
H         25.15830       29.70850       -4.49770
C         21.22180       32.60520        0.00020
C         20.18190       33.25630        0.00010
C         19.01490       33.93720        0.00000
C         17.93640       34.52210       -0.00010
C         16.06730       35.41240        1.25760
C         16.69740       35.18530        2.53510
H         17.69020       34.78050        2.67190
C         15.80650       35.58250        3.48790
H         15.92630       35.56450        4.56360
C         14.63050       36.04120        2.79380
C         13.46870       36.49960        3.41170
C         12.28800       36.90640        2.79360
C         11.09620       37.32230        3.48750
H         10.99320       37.38650        4.56320
C         10.16100       37.59950        2.53450
H          9.14350       37.93720        2.67120
C         10.78770       37.36240        1.25710
C         10.15320       37.54180       -0.00080
C         10.78780       37.36220       -1.25850
C         10.16140       37.59910       -2.53610
H          9.14380       37.93680       -2.67290
C         11.09660       37.32180       -3.48880
H         10.99380       37.38580       -4.56460
C         12.28840       36.90600       -2.79470
C         13.46920       36.49910       -3.41270
C         14.63090       36.04080       -2.79450
C         15.80690       35.58200       -3.48840
H         15.92680       35.56390       -4.56420
C         16.69770       35.18490       -2.53550
H         17.69050       34.78010       -2.67210
C         16.06750       35.41220       -1.25810
C         16.66630       35.13630       -0.00020
N         14.81520       35.93320        1.43270
N         12.07770       36.94430        1.43250
N         12.07790       36.94410       -1.43370
N         14.81540       35.93300       -1.43340
Zn        13.44780       36.44190       -0.00050
H         13.47760       36.52380        4.49780
H         13.47810       36.52320       -4.49880
C          8.78890       37.90070       -0.00090
C          7.58900       38.15720       -0.00100
C          6.25960       38.39820       -0.00110
C          5.04610       38.57910       -0.00110
C          2.98530       38.77680        1.25650
C          3.65510       38.77880        2.53410
H          4.72640       38.73780        2.67090
C          2.68200       38.84750        3.48680
H          2.80080       38.87150        4.56260
C          1.42010       38.87650        2.79270
C          0.17170       38.91000        3.41070
C         -1.07700       38.88870        2.79260
C         -2.33920       38.87200        3.48650
H         -2.45790       38.89720        4.56220
C         -3.31280       38.81280        2.53360
H         -4.38450       38.78230        2.67030
C         -2.64290       38.80420        1.25620
C         -3.30050       38.75600       -0.00170
C         -2.64270       38.80400       -1.25950
C         -3.31240       38.81240       -2.53700
H         -4.38410       38.78190       -2.67380
C         -2.33870       38.87150       -3.48980
H         -2.45730       38.89650       -4.56560
C         -1.07660       38.88820       -2.79570
C          0.17210       38.90950       -3.41370
C          1.42050       38.87600       -2.79550
C          2.68250       38.84690       -3.48950
H          2.80140       38.87080       -4.56520
C          3.65540       38.77840       -2.53660
H          4.72680       38.73740       -2.67320
C          2.98550       38.77650       -1.25910
C          3.64260       38.72210       -0.00120
N          1.63060       38.83810        1.43170
N         -1.28760       38.85230        1.43150
N         -1.28750       38.85210       -1.43470
N          1.63080       38.83780       -1.43450
Zn         0.17160       38.84870       -0.00150
H          0.17170       38.93580        4.49680
H          0.17230       38.93510       -4.49980
C         -4.70530       38.62670       -0.00180
C         -5.92050       38.45740       -0.00190
C         -7.25220       38.22910       -0.00190
C         -8.45440       37.98400       -0.00200
C        -10.45830       37.46460        1.25570
C         -9.82970       37.69580        2.53320
H         -8.80900       38.02400        2.67000
C        -10.76750       37.42740        3.48600
H        -10.66410       37.49070        4.56180
C        -11.96310       37.02260        2.79200
C        -13.14760       36.62690        3.41000
C        -14.31350       36.17930        2.79190
C        -15.49380       35.73160        3.48590
H        -15.61390       35.71470        4.56160
C        -16.38830       35.34270        2.53300
H        -17.38480       34.94710        2.66970
C        -15.75590       35.56380        1.25560
C        -16.35730       35.29330       -0.00230
C        -15.75570       35.56360       -1.26010
C        -16.38790       35.34220       -2.53760
H        -17.38440       34.94660       -2.67440
C        -15.49330       35.73100       -3.49040
H        -15.61330       35.71390       -4.56620
C        -14.31320       36.17880       -2.79640
C        -13.14720       36.62620       -3.41440
C        -11.96270       37.02210       -2.79630
C        -10.76700       37.42670       -3.49020
H        -10.66350       37.48980       -4.56600
C         -9.82930       37.69540       -2.53740
H         -8.80870       38.02350       -2.67410
C        -10.45820       37.46430       -1.25990
C         -9.82210       37.63810       -0.00210
N        -11.75220       37.05850        1.43090
N        -14.49900       36.07300        1.43080
N        -14.49880       36.07270       -1.43530
N        -11.75200       37.05830       -1.43520
Zn       -13.12670       36.56900       -0.00220
H        -13.15640       36.65120        4.49610
H        -13.15580       36.65040       -4.50050
C        -17.63300       34.69090       -0.00230
C        -18.71680       34.11580       -0.00230
C        -19.88990       33.44550       -0.00240
C        -20.93560       32.80370       -0.00240
C        -22.64070       31.62990        1.25540
C        -22.12920       32.06240        2.53290
H        -21.28250       32.72000        2.66960
C        -22.91850       31.48920        3.48570
H        -22.84290       31.58410        4.56150
C        -23.90340       30.69970        2.79170
C        -24.88090       29.92250        3.40980
C        -25.82330       29.10300        2.79170
C        -26.77910       28.27840        3.48570
H        -26.88610       28.22150        4.56150
C        -27.48650       27.60680        2.53290
H        -28.28740       26.89420        2.66970
C        -26.96800       28.03100        1.25540
C        -27.44050       27.57100       -0.00240
C        -26.96780       28.03080       -1.26020
C        -27.48610       27.60640       -2.53770
H        -28.28700       26.89370       -2.67440
C        -26.77850       28.27780       -3.49050
H        -26.88540       28.22060       -4.56630
C        -25.82280       29.10240       -2.79650
C        -24.88040       29.92180       -3.41460
C        -23.90290       30.69920       -2.79650
C        -22.91790       31.48860       -3.49050
H        -22.84220       31.58320       -4.56630
C        -22.12880       32.06190       -2.53770
H        -21.28200       32.71950       -2.67440
C        -22.64060       31.62960       -1.26020
C        -22.10230       32.01060       -0.00240
N        -23.71750       30.80560        1.43070
N        -25.96120       28.93950        1.43070
N        -25.96100       28.93920       -1.43550
N        -23.71730       30.80530       -1.43550
Zn       -24.84150       29.87510       -0.00240
H        -24.89740       29.94240        4.49590
H        -24.89670       29.94150       -4.50070
C        -28.43310       26.56850       -0.00240
C        -29.25480       25.65740       -0.00230
C        -30.12780       24.62620       -0.00230
C        -30.89100       23.66540       -0.00230
C        -32.09190       21.97930        1.25550
C        -31.75900       22.56060        2.53300
H        -31.18810       23.46810        2.66970
C        -32.30480       21.75220        3.48580
H        -32.26620       21.86710        4.56160
C        -32.96040       20.67350        2.79180
C        -33.61330       19.60890        3.40990
C        -34.21880       18.51660        2.79190
C        -34.83510       17.41500        3.48590
H        -34.91620       17.32490        4.56170
C        -35.27020       16.54200        2.53310
H        -35.77930       15.59840        2.66990
C        -34.92800       17.11790        1.25560
C        -35.21480       16.52400       -0.00220
C        -34.92780       17.11770       -1.26000
C        -35.26970       16.54160       -2.53750
H        -35.77880       15.59800       -2.67420
C        -34.83430       17.41440       -3.49040
H        -34.91520       17.32420       -4.56610
C        -34.21820       18.51610       -2.79640
C        -33.61260       19.60840       -3.41450
C        -32.95980       20.67310       -2.79640
C        -32.30400       21.75160       -3.49050
H        -32.26530       21.86640       -4.56620
C        -31.75850       22.56020       -2.53760
H        -31.18760       23.46770       -2.67440
C        -32.09160       21.97910       -1.26010
C        -31.71610       22.52110       -0.00230
N        -32.82200       20.83650        1.43080
N        -34.29250       18.31580        1.43080
N        -34.29220       18.31560       -1.43530
N        -32.82170       20.83620       -1.43540
Zn       -33.56020       19.57780       -0.00230
H        -33.63570       19.62200        4.49600
H        -33.63470       19.62120       -4.50060
C        -35.80480       15.24250       -0.00220
C        -36.26540       14.10540       -0.00210
C        -36.73330       12.83780       -0.00210
C        -37.12190       11.67410       -0.00210
C        -37.67380        9.67890        1.25570
C        -37.55990       10.33900        2.53320
H        -37.33380       11.38700        2.66990
C        -37.79620        9.39260        3.48600
H        -37.79940        9.51390        4.56180
C        -38.04340        8.15480        2.79200
C        -38.29280        6.93110        3.41010
C        -38.48810        5.69750        2.79210
C        -38.69040        4.45160        3.48610
H        -38.73590        4.33920        4.56180
C        -38.80080        3.48240        2.53330
H        -38.95640        2.42160        2.67000
C        -38.67610        4.14060        1.25580
C        -38.74250        3.48450       -0.00200
C        -38.67580        4.14050       -1.25990
C        -38.80010        3.48220       -2.53740
H        -38.95570        2.42150       -2.67410
C        -38.68950        4.45140       -3.49020
H        -38.73470        4.33890       -4.56600
C        -38.48740        5.69740       -2.79620
C        -38.29200        6.93090       -3.41430
C        -38.04270        8.15460       -2.79620
C        -37.79530        9.39240       -3.49030
H        -37.79820        9.51360       -4.56600
C        -37.55920       10.33880       -2.53740
H        -37.33320       11.38680       -2.67420
C        -37.67350        9.67880       -1.25990
C        -37.50600       10.31660       -0.00210
N        -37.96900        8.35530        1.43100
N        -38.48870        5.48370        1.43100
N        -38.48840        5.48360       -1.43520
N        -37.96870        8.35520       -1.43520
Zn       -38.23220        6.92010       -0.00210
H        -38.31830        6.93570        4.49620
H        -38.31710        6.93540       -4.50040
C        -38.85850        2.07850       -0.00200
C        -38.90240        0.85230       -0.00200
C        -38.90840       -0.49880       -0.00190
C        -38.87550       -1.72530       -0.00190
C        -38.71150       -3.78880        1.25600
C        -38.83030       -3.12950        2.53350
H        -38.97640       -2.06740        2.67020
C        -38.72860       -4.09950        3.48640
H        -38.77300       -3.98660        4.56210
C        -38.53740       -5.34730        2.79240
C        -38.35310       -6.58250        3.41060
C        -38.11460       -7.80840        2.79260
C        -37.87850       -9.04830        3.48670
H        -37.88270       -9.16950        4.56250
C        -37.65050       -9.99680        2.53390
H        -37.43380      -11.04680        2.67070
C        -37.75860       -9.33580        1.25640
C        -37.59640       -9.97510       -0.00140
C        -37.75830       -9.33590       -1.25930
C        -37.64990       -9.99700       -2.53670
H        -37.43310      -11.04700       -2.67340
C        -37.87760       -9.04860       -3.48960
H        -37.88150       -9.16980       -4.56540
C        -38.11390       -7.80860       -2.79570
C        -38.35220       -6.58270       -3.41380
C        -38.53670       -5.34750       -2.79580
C        -38.72770       -4.09980       -3.48990
H        -38.77190       -3.98700       -4.56570
C        -38.82960       -3.12970       -2.53710
H        -38.97570       -2.06760       -2.67390
C        -38.71120       -3.78890       -1.25960
C        -38.77200       -3.13220       -0.00180
N        -38.53610       -5.13350        1.43140
N        -38.04200       -8.00960        1.43160
N        -38.04170       -8.00980       -1.43460
N        -38.53580       -5.13360       -1.43480
Zn       -38.29240       -6.57220       -0.00160
H        -38.37860       -6.58680        4.49670
H        -38.37750       -6.58710       -4.49990
C        -37.22440      -11.33590       -0.00130
C        -36.84600      -12.50300       -0.00120
C        -36.38930      -13.77460       -0.00110
C        -35.93860      -14.91580       -0.00100
C        -35.07820      -16.79850        1.25700
C        -35.41540      -16.21960        2.53440
H        -35.91630      -15.27170        2.67110
C        -34.98780      -17.09620        3.48730
H        -35.06820      -17.00530        4.56310
C        -34.38100      -18.20320        2.79340
C        -33.78500      -19.30060        3.41160
C        -33.14130      -20.37080        2.79360
C        -32.49500      -21.45500        3.48770
H        -32.45740      -21.57020        4.56350
C        -31.95620      -22.26820        2.53500
H        -31.39320      -23.18060        2.67180
C        -32.28400      -21.68420        1.25740
C        -31.91290      -22.22940       -0.00030
C        -32.28370      -21.68430       -1.25820
C        -31.95550      -22.26840       -2.53560
H        -31.39250      -23.18080       -2.67230
C        -32.49410      -21.45520       -3.48860
H        -32.45630      -21.57050       -4.56430
C        -33.14060      -20.37100       -2.79470
C        -33.78420      -19.30080       -3.41280
C        -34.38030      -18.20330       -2.79490
C        -34.98690      -17.09640       -3.48900
H        -35.06700      -17.00550       -4.56480
C        -35.41480      -16.21970       -2.53620
H        -35.91570      -15.27180       -2.67300
C        -35.07780      -16.79860       -1.25870
C        -35.35970      -16.20230       -0.00090
N        -34.45300      -18.00190        1.43230
N        -33.00420      -20.53510        1.43260
N        -33.00390      -20.53520       -1.43360
N        -34.45270      -18.00200       -1.43380
Zn       -33.73150      -19.27030       -0.00060
H        -33.80750      -19.31330        4.49770
H        -33.80640      -19.31360       -4.49890
C        -31.09770      -23.38080       -0.00020
C        -30.34290      -24.34810       -0.00010
C        -29.47870      -25.38670       -0.00000
C        -28.66490      -26.30490        0.00010
C        -27.21250      -27.77990        1.25800
C        -27.72730      -27.35120        2.53540
H        -28.52210      -26.63160        2.67210
C        -27.02570      -28.02880        3.48830
H        -27.13220      -27.97090        4.56410
C        -26.07710      -28.86160        2.79430
C        -25.14180      -29.68920        3.41250
C        -24.17100      -30.47490        2.79440
C        -23.19300      -31.27290        3.48850
H        -23.11830      -31.36840        4.56430
C        -22.40880      -31.85300        2.53570
H        -21.56780      -32.51800        2.67250
C        -22.91660      -31.41620        1.25820
C        -22.38150      -31.80170        0.00040
C        -22.91640      -31.41610       -1.25750
C        -22.40840      -31.85290       -2.53490
H        -21.56740      -32.51780       -2.67160
C        -23.19250      -31.27270       -3.48780
H        -23.11760      -31.36810       -4.56350
C        -24.17060      -30.47480       -2.79380
C        -25.14130      -29.68900       -3.41200
C        -26.07660      -28.86150       -2.79390
C        -27.02510      -28.02860       -3.48800
H        -27.13150      -27.97060       -4.56380
C        -27.72690      -27.35110       -2.53520
H        -28.52160      -26.63150       -2.67200
C        -27.21230      -27.77990       -1.25770
C        -27.68100      -27.31590        0.00010
N        -26.21360      -28.69710        1.43330
N        -23.98610      -30.58250        1.43340
N        -23.98590      -30.58240       -1.43280
N        -26.21340      -28.69700       -1.43290
Zn       -25.10200      -29.64240        0.00030
H        -25.15850      -29.70890        4.49860
H        -25.15780      -29.70870       -4.49810
C        -21.22180      -32.60510        0.00050
C        -20.18190      -33.25620        0.00050
C        -19.01490      -33.93710        0.00060
C        -17.93640      -34.52210        0.00060
C        -16.06740      -35.41220        1.25850
C        -16.69770      -35.18510        2.53590
H        -17.69050      -34.78030        2.67270
C        -15.80680      -35.58240        3.48880
H        -15.92670      -35.56430        4.56460
C        -14.63080      -36.04100        2.79480
C        -13.46910      -36.49940        3.41290
C        -12.28830      -36.90620        2.79490
C        -11.09650      -37.32200        3.48890
H        -10.99370      -37.38620        4.56470
C        -10.16130      -37.59920        2.53610
H         -9.14370      -37.93690        2.67280
C        -10.78780      -37.36220        1.25860
C        -10.15320      -37.54170        0.00080
C        -10.78770      -37.36200       -1.25710
C        -10.16110      -37.59900       -2.53450
H         -9.14350      -37.93670       -2.67130
C        -11.09620      -37.32170       -3.48740
H        -10.99330      -37.38580       -4.56320
C        -12.28810      -36.90590       -2.79340
C        -13.46880      -36.49900       -3.41150
C        -14.63060      -36.04070       -2.79350
C        -15.80660      -35.58200       -3.48750
H        -15.92640      -35.56380       -4.56330
C        -16.69750      -35.18490       -2.53470
H        -17.69020      -34.78010       -2.67140
C        -16.06730      -35.41210       -1.25720
C        -16.66630      -35.13620        0.00060
N        -14.81530      -35.93300        1.43380
N        -12.07780      -36.94410        1.43380
N        -12.07770      -36.94390       -1.43240
N        -14.81520      -35.93290       -1.43240
Zn       -13.44780      -36.44180        0.00070
H        -13.47810      -36.52360        4.49900
H        -13.47770      -36.52310       -4.49760
C         -8.78880      -37.90050        0.00080
C         -7.58900      -38.15690        0.00080
C         -6.25960      -38.39790        0.00090
C         -5.04610      -38.57890        0.00090
C         -2.98540      -38.77650        1.25880
C         -3.65530      -38.77850        2.53620
H         -4.72660      -38.73750        2.67290
C         -2.68230      -38.84720        3.48910
H         -2.80120      -38.87120        4.56490
C         -1.42040      -38.87620        2.79510
C         -0.17190      -38.90970        3.41320
C          1.07680      -38.88840        2.79520
C          2.33890      -38.87170        3.48920
H          2.45750      -38.89690        4.56500
C          3.31260      -38.81260        2.53640
H          4.38420      -38.78200        2.67320
C          2.64280      -38.80400        1.25890
C          3.30050      -38.75570        0.00110
C          2.64280      -38.80390       -1.25680
C          3.31270      -38.81230       -2.53420
H          4.38440      -38.78180       -2.67090
C          2.33910      -38.87140       -3.48710
H          2.45770      -38.89640       -4.56290
C          1.07690      -38.88810       -2.79310
C         -0.17180      -38.90940       -3.41120
C         -1.42020      -38.87590       -2.79320
C         -2.68220      -38.84680       -3.48720
H         -2.80100      -38.87070       -4.56300
C         -3.65520      -38.77830       -2.53440
H         -4.72650      -38.73730       -2.67110
C         -2.98530      -38.77640       -1.25690
C         -3.64250      -38.72180        0.00090
N         -1.63070      -38.83780        1.43410
N          1.28750      -38.85210        1.43410
N          1.28760      -38.85190       -1.43200
N         -1.63060      -38.83770       -1.43210
Zn        -0.17160      -38.84840        0.00100
H         -0.17210      -38.93550        4.49930
H         -0.17190      -38.93500       -4.49730
C          4.70530      -38.62650        0.00110
C          5.92050      -38.45720        0.00120
C          7.25220      -38.22890        0.00120
C          8.45440      -37.98390        0.00120
C         10.45830      -37.46440        1.25910
C          9.82950      -37.69560        2.53660
H          8.80880      -38.02370        2.67330
C         10.76720      -37.42710        3.48940
H         10.66380      -37.49030        4.56520
C         11.96290      -37.02240        2.79550
C         13.14740      -36.62660        3.41360
C         14.31340      -36.17910        2.79550
C         15.49360      -35.73140        3.48960
H         15.61360      -35.71450        4.56530
C         16.38810      -35.34250        2.53680
H         17.38460      -34.94700        2.67350
C         15.75590      -35.56370        1.25930
C         16.35730      -35.29320        0.00150
C         15.75590      -35.56360       -1.25640
C         16.38820      -35.34230       -2.53380
H         17.38470      -34.94670       -2.67060
C         15.49370      -35.73110       -3.48670
H         15.61370      -35.71400       -4.56250
C         14.31340      -36.17880       -2.79270
C         13.14750      -36.62630       -3.41080
C         11.96300      -37.02210       -2.79280
C         10.76730      -37.42670       -3.48690
H         10.66390      -37.48990       -4.56260
C          9.82960      -37.69530       -2.53400
H          8.80890      -38.02340       -2.67080
C         10.45830      -37.46420       -1.25650
C          9.82210      -37.63790        0.00130
N         11.75220      -37.05830        1.43440
N         14.49900      -36.07290        1.43450
N         14.49900      -36.07270       -1.43170
N         11.75220      -37.05820       -1.43180
Zn        13.12680      -36.56890        0.00140
H         13.15610      -36.65090        4.49970
H         13.15620      -36.65040       -4.49700
C         17.63300      -34.69090        0.00150
C         18.71680      -34.11580        0.00150
C         19.89000      -33.44550        0.00160
C         20.93570      -32.80380        0.00160
C         22.64080      -31.62990        1.25950
C         22.12910      -32.06230        2.53700
H         21.28230      -32.71990        2.67370
C         22.91830      -31.48910        3.48980
H         22.84270      -31.58390        4.56560
C         23.90330      -30.69960        2.79590
C         24.88080      -29.92240        3.41400
C         25.82320      -29.10290        2.79600
C         26.77890      -28.27830        3.49000
H         26.88590      -28.22130        4.56580
C         27.48640      -27.60680        2.53720
H         28.28740      -26.89410        2.67400
C         26.96810      -28.03100        1.25970
C         27.44070      -27.57110        0.00190
C         26.96810      -28.03090       -1.25600
C         27.48650      -27.60660       -2.53340
H         28.28740      -26.89390       -2.67010
C         26.77900      -28.27810       -3.48630
H         26.88600      -28.22090       -4.56210
C         25.82320      -29.10270       -2.79230
C         24.88080      -29.92210       -3.41040
C         23.90330      -30.69940       -2.79240
C         22.91830      -31.48880       -3.48640
H         22.84270      -31.58350       -4.56220
C         22.12910      -32.06210       -2.53360
H         21.28240      -32.71970       -2.67040
C         22.64080      -31.62980       -1.25610
C         22.10240      -32.01060        0.00170
N         23.71750      -30.80550        1.43480
N         25.96120      -28.93950        1.43490
N         25.96130      -28.93940       -1.43130
N         23.71760      -30.80540       -1.43140
Zn        24.84170      -29.87520        0.00180
H         24.89720      -29.94220        4.50010
H         24.89730      -29.94180       -4.49650
C         28.43330      -26.56860        0.00190
C         29.25500      -25.65750        0.00200
C         30.12800      -24.62630        0.00200
C         30.89120      -23.66560        0.00200
C         32.09190      -21.97930        1.25990
C         31.75890      -22.56060        2.53740
H         31.18810      -23.46810        2.67410
C         32.30460      -21.75210        3.49020
H         32.26590      -21.86700        4.56600
C         32.96030      -20.67350        2.79620
C         33.61320      -19.60880        3.41430
C         34.21860      -18.51650        2.79630
C         34.83490      -17.41490        3.49030
H         34.91590      -17.32470        4.56610
C         35.27020      -16.54200        2.53750
H         35.77920      -15.59840        2.67420
C         34.92810      -17.11790        1.26000
C         35.21500      -16.52410        0.00220
C         34.92810      -17.11790       -1.25570
C         35.27020      -16.54190       -2.53310
H         35.77920      -15.59830       -2.66980
C         34.83490      -17.41480       -3.48600
H         34.91590      -17.32460       -4.56170
C         34.21870      -18.51640       -2.79200
C         33.61320      -19.60870       -3.41010
C         32.96030      -20.67340       -2.79200
C         32.30460      -21.75190       -3.48610
H         32.26600      -21.86680       -4.56180
C         31.75890      -22.56050       -2.53320
H         31.18810      -23.46800       -2.67000
C         32.09190      -21.97930       -1.25580
C         31.71630      -22.52130        0.00210
N         32.82200      -20.83650        1.43520
N         34.29260      -18.31590        1.43520
N         34.29260      -18.31580       -1.43090
N         32.82200      -20.83650       -1.43100
Zn        33.56030      -19.57800        0.00210
H         33.63540      -19.62180        4.50040
H         33.63540      -19.62160       -4.49620
C         35.80500      -15.24270        0.00220
C         36.26560      -14.10550        0.00220
C         36.73350      -12.83790        0.00220
C         37.12210      -11.67420        0.00220
