# Supplementary material for: An 18-Porphyrin Nanoring at the Size Limit for Global Aromaticity
Source: J Am Chem Soc. 2025 Aug 28;147(36):32840–50. doi: 10.1021/jacs.5c09149 (PMC12426941; doi:10.1021/jacs.5c09149)
Supplement: Supplementary file 2 [file ja5c09149_si_002.zip › c-P18 ms xyz coordinates/c-P18 B3LYP xyz for NICS/c-P18 plus4.xyz]

702
c-P18 4+ oxidation state B3LYP/6-31g(d)
C         34.42830      -17.69590        1.26040
C         34.16030      -18.30980        2.53720
H         33.68900      -19.27250        2.67500
C         34.62000      -17.44880        3.48990
H         34.59630      -17.56800        4.56550
C         35.15710      -16.30770        2.79500
C         35.69630      -15.18000        3.41240
C         36.18290      -14.02970        2.79550
C         36.68160      -12.87080        3.49000
H         36.75530      -12.77390        4.56560
C         37.02130      -11.95610        2.53730
H         37.42980      -10.96510        2.67500
C         36.73890      -12.56410        1.26030
C         36.96060      -11.94270        0.00030
C         36.73920      -12.56450       -1.25970
C         37.02170      -11.95690       -2.53670
H         37.43030      -10.96590       -2.67470
C         36.68220      -12.87180       -3.48920
H         36.75620      -12.77520       -4.56490
C         36.18340      -14.03050       -2.79450
C         35.69690      -15.18100       -3.41110
C         35.15760      -16.30850       -2.79350
C         34.62070      -17.44980       -3.48820
H         34.59720      -17.56930       -4.56380
C         34.16080      -18.31050       -2.53530
H         33.68950      -19.27330       -2.67300
C         34.42850      -17.69620       -1.25870
C         34.10980      -18.27400        0.00090
N         35.03410      -16.48330        1.43410
N         36.23290      -13.82090        1.43390
N         36.23310      -13.82130       -1.43300
N         35.03440      -16.48370       -1.43270
Zn        35.63880      -15.15490        0.00060
H         35.72240      -15.19200        4.49840
H         35.72320      -15.19330       -4.49710
C         37.40950      -10.60940        0.00010
C         37.74820       -9.42840       -0.00000
C         38.07980       -8.12190       -0.00010
C         38.34590       -6.92250       -0.00020
C         38.68770       -4.88410        1.25980
C         38.64770       -5.55300        2.53640
H         38.53570       -6.61900        2.67430
C         38.78470       -4.58660        3.48910
H         38.80430       -4.70690        4.56470
C         38.89690       -3.33040        2.79430
C         39.01600       -2.08630        3.41150
C         39.07670       -0.83850        2.79460
C         39.14610        0.42100        3.48940
H         39.18280        0.53730        4.56500
C         39.14910        1.39690        2.53670
H         39.19130        2.46800        2.67470
C         39.09270        0.72910        1.26000
C         39.08580        1.38910       -0.00020
C         39.09290        0.72910       -1.26040
C         39.14960        1.39690       -2.53720
H         39.19180        2.46790       -2.67510
C         39.14680        0.42090       -3.48980
H         39.18370        0.53710       -4.56540
C         39.07730       -0.83850       -2.79500
C         39.01670       -2.08640       -3.41190
C         38.89740       -3.33050       -2.79470
C         38.78540       -4.58660       -3.48950
H         38.80520       -4.70700       -4.56510
C         38.64820       -5.55300       -2.53680
H         38.53620       -6.61900       -2.67470
C         38.68800       -4.88410       -1.26020
C         38.58620       -5.53640       -0.00020
N         38.84060       -3.53750        1.43330
N         39.05080       -0.62510        1.43330
N         39.05100       -0.62510       -1.43370
N         38.84090       -3.53760       -1.43370
Zn        38.95160       -2.08190       -0.00020
H         39.04550       -2.08860        4.49750
H         39.04640       -2.08870       -4.49780
C         39.04600        2.79500       -0.00030
C         38.95430        4.02030       -0.00030
C         38.81210        5.36050       -0.00030
C         38.64480        6.57770       -0.00020
C         38.25620        8.60740        1.26000
C         38.45230        7.96640        2.53660
H         38.71900        6.92830        2.67450
C         38.24410        8.92000        3.48940
H         38.30470        8.81400        4.56490
C         37.91100       10.13640        2.79470
C         37.58880       11.34380        3.41180
C         37.20990       12.53450        2.79490
C         36.83530       13.73880        3.48980
H         36.82940       13.86050        4.56540
C         36.49690       14.65430        2.53720
H         36.16240       15.67270        2.67530
C         36.67700       14.00890        1.26050
C         36.43970       14.62490        0.00030
C         36.67720       14.00910       -1.25990
C         36.49740       14.65480       -2.53660
H         36.16290       15.67320       -2.67450
C         36.83590       13.73940       -3.48930
H         36.83020       13.86140       -4.56480
C         37.21040       12.53500       -2.79460
C         37.58940       11.34440       -3.41160
C         37.91150       10.13700       -2.79460
C         38.24480        8.92060       -3.48950
H         38.30560        8.81490       -4.56510
C         38.45270        7.96690       -2.53690
H         38.71950        6.92880       -2.67500
C         38.25650        8.60760       -1.26020
C         38.38810        7.96060       -0.00010
N         37.93020        9.92260        1.43350
N         37.11070       12.72530        1.43370
N         37.11100       12.72550       -1.43330
N         37.93050        9.92280       -1.43350
Zn        37.52630       11.32570        0.00010
H         37.61750       11.35200        4.49770
H         37.61840       11.35290       -4.49750
C         35.91090       15.92820        0.00040
C         35.39610       17.04390        0.00040
C         34.79370       18.24940        0.00050
C         34.21060       19.33090        0.00060
C         33.13570       21.09570        1.26090
C         33.54390       20.56410        2.53760
H         34.15750       19.68520        2.67550
C         33.01490       21.38430        3.49030
H         33.10880       21.30640        4.56580
C         32.27660       22.40690        2.79550
C         31.55190       23.42480        3.41260
C         30.77970       24.40730        2.79560
C         30.00670       25.40380        3.49050
H         29.95850       25.51580        4.56610
C         29.36890       26.14270        2.53790
H         28.69860       26.97920        2.67590
C         29.76370       25.60130        1.26120
C         29.32550       26.09500        0.00110
C         29.76390       25.60160       -1.25910
C         29.36930       26.14340       -2.53570
H         28.69910       26.97990       -2.67370
C         30.00740       25.40480       -3.48840
H         29.95940       25.51710       -4.56400
C         30.78020       24.40800       -2.79370
C         31.55250       23.42570       -3.41080
C         32.27710       22.40770       -2.79390
C         33.01550       21.38530       -3.48880
H         33.10970       21.30760       -4.56430
C         33.54440       20.56480       -2.53620
H         34.15800       19.68600       -2.67420
C         33.13590       21.09610       -1.25950
C         33.48580       20.53620        0.00070
N         32.36950       22.21320        1.43430
N         30.62000       24.55110        1.43450
N         30.62020       24.55150       -1.43250
N         32.36980       22.21360       -1.43270
Zn        31.49960       23.38590        0.00090
H         31.57580       23.44270        4.49850
H         31.57670       23.44390       -4.49670
C         28.37320       27.13000        0.00110
C         27.49960       27.99410        0.00120
C         26.51260       28.91160        0.00120
C         25.58700       29.71980        0.00130
C         23.96130       30.99540        1.26150
C         24.52980       30.64050        2.53830
H         25.41260       30.03250        2.67620
C         23.74670       31.22300        3.49090
H         23.86190       31.18280        4.56650
C         22.69680       31.92200        2.79620
C         21.66130       32.62110        3.41310
C         20.59380       33.27080        2.79600
C         19.52070       33.93340        3.49080
H         19.43610       34.02120        4.56640
C         18.66460       34.40220        2.53810
H         17.74380       34.95090        2.67610
C         19.22420       34.03360        1.26150
C         18.64090       34.34280        0.00150
C         19.22440       34.03400       -1.25860
C         18.66500       34.40310       -2.53520
H         17.74420       34.95180       -2.67310
C         19.52130       33.93450       -3.48790
H         19.43690       34.02270       -4.56350
C         20.59420       33.27180       -2.79310
C         21.66190       32.62220       -3.41020
C         22.69730       31.92290       -2.79340
C         23.74730       31.22410       -3.48820
H         23.86260       31.18430       -4.56370
C         24.53030       30.64130       -2.53560
H         25.41310       30.03340       -2.67360
C         23.96150       30.99580       -1.25880
C         24.48550       30.59430        0.00130
N         22.85200       31.77330        1.43490
N         20.39410       33.34980        1.43490
N         20.39430       33.35020       -1.43200
N         22.85220       31.77380       -1.43210
Zn        21.62620       32.56680        0.00140
H         21.67730       32.64610        4.49910
H         21.67800       32.64760       -4.49620
C         17.38670       34.97960        0.00150
C         16.26630       35.48390        0.00140
C         15.02090       35.99930        0.00150
C         13.87170       36.43380        0.00150
C         11.90350       37.06390        1.26150
C         12.55970       36.92760        2.53850
H         13.59860       36.66380        2.67640
C         11.62290       37.20140        3.49100
H         11.74460       37.20300        4.56660
C         10.39560       37.49310        2.79630
C          9.18210       37.78930        3.41300
C          7.95550       38.02950        2.79560
C          6.71940       38.27950        3.49030
H          6.60940       38.33190        4.56590
C          5.75420       38.42400        2.53750
H          4.70040       38.62030        2.67530
C          6.40690       38.27250        1.26090
C          5.75300       38.36160        0.00110
C          6.40710       38.27300       -1.25860
C          5.75460       38.42500       -2.53520
H          4.70080       38.62130       -2.67310
C          6.72000       38.28080       -3.48790
H          6.61020       38.33360       -4.56350
C          7.95600       38.03060       -2.79310
C          9.18270       37.79060       -3.41040
C         10.39610       37.49410       -2.79360
C         11.62350       37.20270       -3.48820
H         11.74540       37.20470       -4.56380
C         12.56010       36.92860       -2.53560
H         13.59900       36.66480       -2.67340
C         11.90370       37.06440       -1.25870
C         12.53450       36.87040        0.00140
N         10.59310       37.40820        1.43480
N          7.74130       38.03530        1.43470
N          7.74160       38.03580       -1.43220
N         10.59340       37.40880       -1.43210
Zn         9.16840       37.72780        0.00130
H          9.18800       37.81770        4.49900
H          9.18880       37.81940       -4.49640
C          4.35550       38.52770        0.00110
C          3.13040       38.61610        0.00100
C          1.78320       38.67310        0.00090
C          0.55490       38.68770        0.00080
C         -1.51080       38.60800        1.26040
C         -0.84720       38.70180        2.53760
H          0.21960       38.80640        2.67550
C         -1.82100       38.64010        3.49010
H         -1.70700       38.68190        4.56580
C         -3.07470       38.49820        2.79540
C         -4.31660       38.36480        3.41220
C         -5.55200       38.17580        2.79430
C         -6.80000       37.99230        3.48890
H         -6.92110       38.00330        4.56450
C         -7.75720       37.80290        2.53600
H         -8.81520       37.63100        2.67350
C         -7.09180       37.88210        1.25920
C         -7.73710       37.74610       -0.00010
C         -7.09160       37.88270       -1.25920
C         -7.75670       37.80400       -2.53610
H         -8.81480       37.63220       -2.67390
C         -6.79940       37.99380       -3.48880
H         -6.92030       38.00540       -4.56440
C         -5.55150       38.17710       -2.79390
C         -4.31600       38.36630       -3.41150
C         -3.07430       38.49940       -2.79440
C         -1.82050       38.64170       -3.48890
H         -1.70630       38.68390       -4.56450
C         -0.84680       38.70290       -2.53620
H          0.22000       38.80760       -2.67380
C         -1.51060       38.60860       -1.25910
C         -0.85180       38.64150        0.00070
N         -2.86020       38.48660        1.43390
N         -5.75540       38.11000        1.43350
N         -5.75520       38.11070       -1.43320
N         -2.86000       38.48720       -1.43290
Zn        -4.30870       38.30440        0.00030
H         -4.32060       38.39250        4.49820
H         -4.31990       38.39450       -4.49750
C         -9.11010       37.43200       -0.00030
C        -10.29340       37.10440       -0.00040
C        -11.58270       36.70640       -0.00060
C        -12.74470       36.30960       -0.00070
C        -14.66630       35.54480        1.25820
C        -14.07130       35.85280        2.53550
H        -13.09970       36.30570        2.67320
C        -14.96890       35.47030        3.48810
H        -14.87490       35.54680        4.56370
C        -16.10460       34.92050        2.79330
C        -17.23190       34.38220        3.41060
C        -18.33450       33.79520        2.79270
C        -19.45150       33.20810        3.48710
H        -19.56920       33.17770        4.56280
C        -20.29220       32.71330        2.53430
H        -21.23370       32.20070        2.67160
C        -19.69080       33.00920        1.25720
C        -20.25470       32.66800       -0.00200
C        -19.69060       33.00980       -1.26090
C        -20.29190       32.71450       -2.53820
H        -21.23340       32.20200       -2.67590
C        -19.45120       33.20970       -3.49080
H        -19.56870       33.17990       -4.56640
C        -18.33420       33.79650       -2.79590
C        -17.23150       34.38380       -3.41340
C        -16.10430       34.92180       -2.79570
C        -14.96860       35.47200       -3.49010
H        -14.87440       35.54890       -4.56580
C        -14.07100       35.85400       -2.53730
H        -13.09940       36.30700       -2.67470
C        -14.66610       35.54540       -1.26020
C        -14.05640       35.79600       -0.00090
N        -15.89910       34.98160        1.43210
N        -18.50520       33.66640        1.43170
N        -18.50510       33.66710       -1.43500
N        -15.89890       34.98230       -1.43450
Zn       -17.20480       34.32970       -0.00140
H        -17.24430       34.40640        4.49660
H        -17.24380       34.40850       -4.49950
C        -21.44750       31.91790       -0.00220
C        -22.45670       31.21900       -0.00240
C        -23.54310       30.41820       -0.00260
C        -24.50960       29.66120       -0.00280
C        -26.07200       28.30560        1.25600
C        -25.61230       28.79280        2.53310
H        -24.84450       29.54080        2.67080
C        -26.33400       28.13580        3.48570
H        -26.27080       28.23930        4.56140
C        -27.22430       27.24230        2.79080
C        -28.11140       26.36190        3.40840
C        -28.95800       25.44380        2.79110
C        -29.81850       24.52080        3.48550
H        -29.92000       24.45370        4.56110
C        -30.44800       23.77560        2.53270
H        -31.16720       22.98080        2.67020
C        -29.97760       24.25330        1.25560
C        -30.39670       23.74430       -0.00400
C        -29.97760       24.25380       -1.26350
C        -30.44800       23.77670       -2.54080
H        -31.16730       22.98190       -2.67860
C        -29.81860       24.52230       -3.49330
H        -29.92000       24.45560       -4.56890
C        -28.95800       25.44500       -2.79850
C        -28.11150       26.36340       -3.41540
C        -27.22430       27.24350       -2.79740
C        -26.33400       28.13730       -3.49200
H        -26.27080       28.24130       -4.56760
C        -25.61230       28.79390       -2.53900
H        -24.84450       29.54190       -2.67650
C        -26.07200       28.30610       -1.26220
C        -25.57880       28.74370       -0.00300
N        -27.05040       27.36710        1.43000
N        -29.07630       25.26510        1.42960
N        -29.07630       25.26580       -1.43710
N        -27.05040       27.36770       -1.43660
Zn       -28.06750       26.32070       -0.00350
H        -28.13130       26.38120        4.49450
H        -28.13130       26.38310       -4.50140
C        -31.27220       22.64170       -0.00430
C        -31.99240       21.64680       -0.00450
C        -32.74980       20.53090       -0.00460
C        -33.40910       19.49470       -0.00470
C        -34.42780       17.69550        1.25480
C        -34.15980       18.30950        2.53150
H        -33.68850       19.27220        2.66930
C        -34.61960       17.44860        3.48430
H        -34.59590       17.56790        4.55990
C        -35.15670       16.30750        2.78950
C        -35.69600       15.17990        3.40700
C        -36.18270       14.02960        2.79010
C        -36.68140       12.87070        3.48480
H        -36.75520       12.77390        4.56040
C        -37.02120       11.95600        2.53210
H        -37.42980       10.96500        2.67000
C        -36.73880       12.56390        1.25520
C        -36.96050       11.94230       -0.00490
C        -36.73900       12.56410       -1.26490
C        -37.02160       11.95630       -2.54190
H        -37.43030       10.96540       -2.67980
C        -36.68200       12.87120       -3.49450
H        -36.75600       12.77450       -4.57010
C        -36.18320       14.02990       -2.79980
C        -35.69660       15.18030       -3.41650
C        -35.15720       16.30780       -2.79900
C        -34.62020       17.44900       -3.49380
H        -34.59670       17.56850       -4.56940
C        -34.16030       18.30980       -2.54100
H        -33.68890       19.27250       -2.67870
C        -34.42800       17.69560       -1.26430
C        -34.10930       18.27350       -0.00470
N        -35.03370       16.48290        1.42860
N        -36.23260       13.82060        1.42860
N        -36.23290       13.82080       -1.43830
N        -35.03400       16.48310       -1.43820
Zn       -35.63850       15.15450       -0.00480
H        -35.72210       15.19190        4.49300
H        -35.72290       15.19250       -4.50250
C        -37.40950       10.60910       -0.00490
C        -37.74830        9.42810       -0.00490
C        -38.08000        8.12160       -0.00490
C        -38.34610        6.92220       -0.00480
C        -38.68800        4.88400        1.25550
C        -38.64790        5.55310        2.53200
H        -38.53590        6.61910        2.66980
C        -38.78500        4.58680        3.48490
H        -38.80460        4.70730        4.56040
C        -38.89720        3.33060        2.79020
C        -39.01640        2.08660        3.40760
C        -39.07720        0.83870        2.79090
C        -39.14660       -0.42070        3.48590
H        -39.18320       -0.53680        4.56150
C        -39.14960       -1.39680        2.53340
H        -39.19190       -2.46780        2.67150
C        -39.09320       -0.72910        1.25650
C        -39.08640       -1.38930       -0.00360
C        -39.09350       -0.72950       -1.26390
C        -39.15020       -1.39750       -2.54060
H        -39.19250       -2.46850       -2.67840
C        -39.14740       -0.42160       -3.49330
H        -39.18430       -0.53800       -4.56890
C        -39.07780        0.83790       -2.79880
C        -39.01710        2.08570       -3.41580
C        -38.89780        3.32990       -2.79880
C        -38.78580        4.58590       -3.49370
H        -38.80560        4.70610       -4.56930
C        -38.64850        5.55240       -2.54120
H        -38.53650        6.61840       -2.67920
C        -38.68830        4.88370       -1.26450
C        -38.58650        5.53610       -0.00460
N        -38.84100        3.53750        1.42920
N        -39.05120        0.62510        1.42960
N        -39.05150        0.62470       -1.43740
N        -38.84130        3.53710       -1.43780
Zn       -38.95210        2.08170       -0.00410
H        -39.04590        2.08900        4.49360
H        -39.04690        2.08780       -4.50170
C        -39.04670       -2.79530       -0.00340
C        -38.95500       -4.02060       -0.00330
C        -38.81290       -5.36070       -0.00300
C        -38.64560       -6.57800       -0.00280
C        -38.25700       -8.60740        1.25770
C        -38.45300       -7.96630        2.53430
H        -38.71970       -6.92810        2.67200
C        -38.24490       -8.91970        3.48710
H        -38.30550       -8.81370        4.56270
C        -37.91170      -10.13630        2.79260
C        -37.58950      -11.34350        3.40980
C        -37.21060      -12.53430        2.79310
C        -36.83600      -13.73850        3.48810
H        -36.83010      -13.86020        4.56370
C        -36.49760      -14.65420        2.53570
H        -36.16310      -15.67250        2.67390
C        -36.67770      -14.00890        1.25880
C        -36.44040      -14.62520       -0.00120
C        -36.67790      -14.00950       -1.26150
C        -36.49810      -14.65540       -2.53810
H        -36.16360      -15.67380       -2.67590
C        -36.83670      -13.74010       -3.49090
H        -36.83100      -13.86220       -4.56640
C        -37.21120      -12.53560       -2.79640
C        -37.59020      -11.34510       -3.41350
C        -37.91230      -10.13750       -2.79670
C        -38.24560       -8.92130       -3.49180
H        -38.30640       -8.81570       -4.56740
C        -38.45350       -7.96750       -2.53930
H        -38.72030       -6.92930       -2.67750
C        -38.25720       -8.60800       -1.26250
C        -38.38890       -7.96080       -0.00250
N        -37.93090       -9.92260        1.43140
N        -37.11150      -12.72530        1.43190
N        -37.11170      -12.72590       -1.43510
N        -37.93120       -9.92320       -1.43560
Zn       -37.52700      -11.32590       -0.00190
H        -37.61820      -11.35170        4.49580
H        -37.61910      -11.35370       -4.49950
C        -35.91160      -15.92840       -0.00100
C        -35.39680      -17.04410       -0.00080
C        -34.79440      -18.24960       -0.00060
C        -34.21130      -19.33110       -0.00040
C        -33.13620      -21.09570        1.26010
C        -33.54450      -20.56400        2.53670
H        -34.15810      -19.68510        2.67460
C        -33.01540      -21.38410        3.48950
H        -33.10940      -21.30600        4.56510
C        -32.27710      -22.40670        2.79490
C        -31.55230      -23.42450        3.41200
C        -30.78010      -24.40700        2.79520
C        -30.00710      -25.40350        3.49010
H        -29.95890      -25.51540        4.56570
C        -29.36920      -26.14240        2.53760
H        -28.69890      -26.97880        2.67570
C        -29.76410      -25.60110        1.26080
C        -29.32580      -26.09500        0.00080
C        -29.76430      -25.60170       -1.25950
C        -29.36970      -26.14360       -2.53600
H        -28.69940      -26.98010       -2.67390
C        -30.00780      -25.40510       -3.48880
H        -29.95980      -25.51750       -4.56430
C        -30.78060      -24.40830       -2.79420
C        -31.55300      -23.42610       -3.41130
C        -32.27770      -22.40810       -2.79450
C        -33.01610      -21.38570       -3.48950
H        -33.11030      -21.30820       -4.56510
C        -33.54500      -20.56520       -2.53700
H        -34.15860      -19.68640       -2.67510
C        -33.13650      -21.09630       -1.26020
C        -33.48650      -20.53640       -0.00010
N        -32.37000      -22.21320        1.43360
N        -30.62040      -24.55100        1.43400
N        -30.62060      -24.55160       -1.43300
N        -32.37030      -22.21390       -1.43330
Zn       -31.50010      -23.38600        0.00030
H        -31.57630      -23.44230        4.49800
H        -31.57720      -23.44440       -4.49730
C        -28.37350      -27.12990        0.00090
C        -27.49980      -27.99400        0.00110
C        -26.51280      -28.91150        0.00120
C        -25.58720      -29.71960        0.00130
C        -23.96140      -30.99500        1.26170
C        -24.53000      -30.64000        2.53840
H        -25.41280      -30.03210        2.67630
C        -23.74690      -31.22240        3.49110
H        -23.86200      -31.18210        4.56670
C        -22.69690      -31.92140        2.79640
C        -21.66140      -32.62040        3.41330
C        -20.59380      -33.27020        2.79630
C        -19.52070      -33.93260        3.49120
H        -19.43610      -34.02040        4.56680
C        -18.66450      -34.40150        2.53860
H        -17.74370      -34.95010        2.67650
C        -19.22410      -34.03300        1.26190
C        -18.64090      -34.34220        0.00190
C        -19.22430      -34.03360       -1.25820
C        -18.66500      -34.40270       -2.53480
H        -17.74410      -34.95140       -2.67270
C        -19.52120      -33.93430       -3.48750
H        -19.43680      -34.02260       -4.56310
C        -20.59420      -33.27150       -2.79280
C        -21.66190      -32.62200       -3.41000
C        -22.69740      -31.92280       -2.79320
C        -23.74740      -31.22410       -3.48800
H        -23.86270      -31.18430       -4.56360
C        -24.53040      -30.64130       -2.53550
H        -25.41320      -30.03340       -2.67350
C        -23.96160      -30.99560       -1.25870
C        -24.48570      -30.59410        0.00140
N        -22.85210      -31.77280        1.43510
N        -20.39410      -33.34920        1.43520
N        -20.39430      -33.34990       -1.43170
N        -22.85230      -31.77350       -1.43190
Zn       -21.62630      -32.56640        0.00170
H        -21.67730      -32.64540        4.49930
H        -21.67810      -32.64760       -4.49590
C        -17.38660      -34.97900        0.00190
C        -16.26620      -35.48320        0.00200
C        -15.02080      -35.99850        0.00200
C        -13.87150      -36.43300        0.00210
C        -11.90340      -37.06300        1.26240
C        -12.55970      -36.92670        2.53920
H        -13.59860      -36.66280        2.67710
C        -11.62300      -37.20030        3.49190
H        -11.74480      -37.20180        4.56750
C        -10.39570      -37.49200        2.79730
C         -9.18220      -37.78820        3.41410
C         -7.95560      -38.02850        2.79680
C         -6.71950      -38.27840        3.49160
H         -6.60960      -38.33070        4.56720
C         -5.75420      -38.42300        2.53890
H         -4.70040      -38.61930        2.67680
C         -6.40680      -38.27160        1.26220
C         -5.75280      -38.36080        0.00250
C         -6.40680      -38.27230       -1.25720
C         -5.75430      -38.42440       -2.53390
H         -4.70050      -38.62070       -2.67160
C         -6.71960      -38.28030       -3.48660
H         -6.60970      -38.33310       -4.56220
C         -7.95570      -38.03000       -2.79190
C         -9.18230      -37.79010       -3.40930
C        -10.39580      -37.49350       -2.79260
C        -11.62310      -37.20220       -3.48730
H        -11.74490      -37.20430       -4.56290
C        -12.55970      -36.92800       -2.53480
H        -13.59870      -36.66420       -2.67270
C        -11.90340      -37.06370       -1.25780
C        -12.53430      -36.86960        0.00220
N        -10.59310      -37.40730        1.43580
N         -7.74130      -38.03430        1.43590
N         -7.74130      -38.03510       -1.43100
N        -10.59310      -37.40810       -1.43110
Zn        -9.16820      -37.72690        0.00240
H         -9.18820      -37.81650        4.50010
H         -9.18830      -37.81890       -4.49530
C         -4.35530      -38.52690        0.00250
C         -3.13020      -38.61530        0.00260
C         -1.78300      -38.67230        0.00260
C         -0.55470      -38.68690        0.00260
C          1.51080      -38.60730        1.26240
C          0.84710      -38.70100        2.53960
H         -0.21970      -38.80550        2.67730
C          1.82080      -38.63930        3.49220
H          1.70670      -38.68100        4.56790
C          3.07460      -38.49750        2.79760
C          4.31630      -38.36420        3.41460
C          5.55180      -38.17530        2.79680
C          6.79970      -37.99180        3.49160
H          6.92070      -38.00280        4.56720
C          7.75710      -37.80250        2.53880
H          8.81510      -37.63060        2.67640
C          7.09180      -37.88170        1.26190
C          7.73730      -37.74580        0.00270
C          7.09190      -37.88240       -1.25650
C          7.75730      -37.80380       -2.53340
H          8.81540      -37.63200       -2.67100
C          6.80000      -37.99360       -3.48610
H          6.92110      -38.00520       -4.56170
C          5.55200      -38.17680       -2.79140
C          4.31660      -38.36600       -3.40910
C          3.07480      -38.49900       -2.79220
C          1.82110      -38.64120       -3.48680
H          1.70700      -38.68350       -4.56240
C          0.84730      -38.70230       -2.53420
H         -0.21950      -38.80690       -2.67200
C          1.51090      -38.60800       -1.25710
C          0.85190      -38.64080        0.00270
N          2.86020      -38.48590        1.43610
N          5.75540      -38.10960        1.43610
N          5.75550      -38.11030       -1.43060
N          2.86040      -38.48670       -1.43070
Zn         4.30890      -38.30390        0.00270
H          4.32030      -38.39180        4.50060
H          4.32060      -38.39420       -4.49510
C          9.11040      -37.43180        0.00270
C         10.29370      -37.10420        0.00270
C         11.58300      -36.70630        0.00260
C         12.74500      -36.30960        0.00260
C         14.66640      -35.54490        1.26170
C         14.07130      -35.85280        2.53900
H         13.09970      -36.30570        2.67660
C         14.96880      -35.47040        3.49170
H         14.87470      -35.54690        4.56740
C         16.10460      -34.92070        2.79710
C         17.23180      -34.38240        3.41450
C         18.33460      -33.79540        2.79680
C         19.45150      -33.20840        3.49140
H         19.56900      -33.17810        4.56700
C         20.29230      -32.71370        2.53860
H         21.23390      -32.20120        2.67610
C         19.69110      -33.00950        1.26140
C         20.25520      -32.66840        0.00230
C         19.69120      -33.01010       -1.25670
C         20.29270      -32.71480       -2.53390
H         21.23430      -32.20240       -2.67150
C         19.45210      -33.21000       -3.48650
H         19.56970      -33.18020       -4.56220
C         18.33500      -33.79670       -2.79190
C         17.23230      -34.38400       -3.40950
C         16.10500      -34.92200       -2.79200
C         14.96930      -35.47210       -3.48650
H         14.87540      -35.54900       -4.56220
C         14.07170      -35.85400       -2.53380
H         13.10010      -36.30690       -2.67140
C         14.66660      -35.54550       -1.25660
C         14.05680      -35.79610        0.00260
N         15.89930      -34.98170        1.43590
N         18.50550      -33.66670        1.43580
N         18.50570      -33.66730       -1.43090
N         15.89950      -34.98240       -1.43080
Zn        17.20520      -34.32990        0.00250
H         17.24410      -34.40660        4.50060
H         17.24480      -34.40870       -4.49550
C         21.44800      -31.91840        0.00230
C         22.45730      -31.21940        0.00220
C         23.54370      -30.41870        0.00210
C         24.51020      -29.66170        0.00210
C         26.07250      -28.30620        1.26100
C         25.61270      -28.79340        2.53800
H         24.84490      -29.54140        2.67570
C         26.33430      -28.13650        3.49080
H         26.27100      -28.24000        4.56640
C         27.22470      -27.24290        2.79590
C         28.11180      -26.36260        3.41370
C         28.95840      -25.44450        2.79650
C         29.81890      -24.52150        3.49090
H         29.92020      -24.45440        4.56660
C         30.44840      -23.77630        2.53820
H         31.16770      -22.98140        2.67580
C         29.97810      -24.25390        1.26110
C         30.39740      -23.74490        0.00150
C         29.97840      -24.25440       -1.25800
C         30.44890      -23.77720       -2.53530
H         31.16820      -22.98250       -2.67300
C         29.81960      -24.52280       -3.48780
H         29.92110      -24.45620       -4.56350
C         28.95890      -25.44560       -2.79320
C         28.11240      -26.36390       -3.41020
C         27.22520      -27.24400       -2.79230
C         26.33500      -28.13780       -3.48690
H         26.27190      -28.24180       -4.56250
C         25.61320      -28.79440       -2.53410
H         24.84540      -29.54240       -2.67160
C         26.07270      -28.30670       -1.25710
C         25.57940      -28.74420        0.00200
N         27.05090      -27.36770        1.43520
N         29.07680      -25.26580        1.43500
N         29.07710      -25.26630       -1.43170
N         27.05110      -27.36830       -1.43150
Zn        28.06810      -26.32130        0.00170
H         28.13150      -26.38190        4.49970
H         28.13240      -26.38370       -4.49620
C         31.27290      -22.64230        0.00130
C         31.99310      -21.64740        0.00120
C         32.75040      -20.53150        0.00110
C         33.40970      -19.49520        0.00100
