# Supplementary material for: An 18-Porphyrin Nanoring at the Size Limit for Global Aromaticity
Source: J Am Chem Soc. 2025 Aug 28;147(36):32840–50. doi: 10.1021/jacs.5c09149 (PMC12426941; doi:10.1021/jacs.5c09149)
Supplement: Supplementary file 2 [file ja5c09149_si_002.zip › c-P18 ms xyz coordinates/c-P18 B3LYP xyz for NICS/c-P18 plus6.xyz]

702
c-P18 6+ oxidation state B3LYP/6-31g(d)
C         36.50230      -13.34410        1.26160
C         36.32900      -13.99160        2.53790
H         36.00300      -15.01250        2.67680
C         36.66230      -13.07380        3.49030
H         36.65970      -13.19620        4.56570
C         37.02680      -11.86720        2.79480
C         37.39890      -10.67370        3.41100
C         37.71270       -9.46360        2.79490
C         38.03980       -8.24630        3.49050
H         38.10210       -8.14110        4.56590
C         38.24100       -7.29070        2.53810
H         38.50290       -6.25150        2.67710
C         38.04660       -7.93210        1.26180
C         38.17370       -7.28390        0.00010
C         38.04670       -7.93200       -1.26170
C         38.24110       -7.29060       -2.53800
H         38.50290       -6.25130       -2.67700
C         38.03980       -8.24610       -3.49040
H         38.10220       -8.14080       -4.56590
C         37.71270       -9.46340       -2.79490
C         37.39900      -10.67350       -3.41120
C         37.02680      -11.86700       -2.79500
C         36.66230      -13.07360       -3.49060
H         36.65970      -13.19590       -4.56610
C         36.32900      -13.99140       -2.53820
H         36.00300      -15.01230       -2.67730
C         36.50240      -13.34410       -1.26190
C         36.26820      -13.96180       -0.00020
N         36.92660      -12.05800        1.43350
N         37.72830       -9.24850        1.43360
N         37.72830       -9.24840       -1.43370
N         36.92660      -12.05790       -1.43380
Zn        37.33550      -10.65550       -0.00010
H         37.43030      -10.68270        4.49690
H         37.43030      -10.68240       -4.49700
C         38.42190       -5.90210        0.00010
C         38.58470       -4.68300        0.00010
C         38.72360       -3.34460        0.00020
C         38.81480       -2.11810        0.00020
C         38.86470       -0.05430        1.26210
C         38.92310       -0.72210        2.53830
H         38.96580       -1.79290        2.67730
C         38.92250        0.25440        3.49080
H         38.96190        0.13850        4.56620
C         38.85250        1.51300        2.79530
C         38.79420        2.76170        3.41150
C         38.67530        4.00620        2.79530
C         38.56650        5.26190        3.49100
H         38.58910        5.38210        4.56640
C         38.42900        6.22870        2.53860
H         38.31970        7.29480        2.67760
C         38.46560        5.55950        1.26230
C         38.36340        6.21220        0.00050
C         38.46560        5.55960       -1.26120
C         38.42900        6.22890       -2.53750
H         38.31980        7.29500       -2.67650
C         38.56660        5.26220       -3.48990
H         38.58910        5.38250       -4.56540
C         38.67530        4.00640       -2.79440
C         38.79420        2.76200       -3.41070
C         38.85260        1.51320       -2.79450
C         38.92260        0.25470       -3.49010
H         38.96190        0.13890       -4.56560
C         38.92320       -0.72190       -2.53770
H         38.96590       -1.79270       -2.67680
C         38.86470       -0.05420       -1.26140
C         38.85590       -0.71480        0.00030
N         38.82360        1.29930        1.43400
N         38.61640        4.21370        1.43410
N         38.61640        4.21380       -1.43320
N         38.82360        1.29950       -1.43330
Zn        38.72840        2.75720        0.00040
H         38.82670        2.76400        4.49740
H         38.82670        2.76430       -4.49660
C         38.12420        7.59560        0.00060
C         37.86030        8.79690        0.00060
C         37.53320       10.10200        0.00070
C         37.19940       11.28580        0.00070
C         36.54040       13.24220        1.26250
C         36.82370       12.63470        2.53880
H         37.23010       11.64310        2.67780
C         36.48910       13.55210        3.49120
H         36.56570       13.45670        4.56670
C         35.99280       14.71080        2.79570
C         35.51080       15.86420        3.41190
C         34.97330       16.99290        2.79570
C         34.44150       18.13570        3.49130
H         34.42160       18.25640        4.56670
C         33.98150       18.99710        2.53890
H         33.51410       19.96150        2.67790
C         34.24490       18.38080        1.26260
C         33.92560       18.95900        0.00080
C         34.24490       18.38080       -1.26090
C         33.98160       18.99720       -2.53720
H         33.51420       19.96160       -2.67620
C         34.44160       18.13580       -3.48960
H         34.42170       18.25660       -4.56510
C         34.97340       16.99300       -2.79410
C         35.51090       15.86440       -3.41030
C         35.99290       14.71090       -2.79410
C         36.48920       13.55220       -3.48970
H         36.56580       13.45690       -4.56510
C         36.82380       12.63480       -2.53730
H         37.23020       11.64320       -2.67630
C         36.54040       13.24220       -1.26100
C         36.75800       12.61850        0.00070
N         36.03870       14.50010        1.43440
N         34.84700       17.16770        1.43450
N         34.84710       17.16780       -1.43280
N         36.03880       14.50020       -1.43290
Zn        35.45060       15.83740        0.00080
H         35.54050       15.87750        4.49780
H         35.54070       15.87770       -4.49620
C         33.22750       20.17710        0.00090
C         32.56860       21.21570        0.00090
C         31.81480       22.33020        0.00090
C         31.09620       23.32840        0.00090
C         29.80770       24.94130        1.26260
C         30.28160       24.46740        2.53890
H         31.00280       23.67460        2.67790
C         29.65340       25.21500        3.49130
H         29.75800       25.15160        4.56680
C         28.79080       26.13400        2.79570
C         27.94330       27.05310        3.41190
C         27.05220       27.92990        2.79570
C         26.16160       28.82180        3.49120
H         26.10150       28.92850        4.56670
C         25.43480       29.47400        2.53880
H         24.66570       30.22040        2.67780
C         25.89310       28.98490        1.26250
C         25.39530       29.41910        0.00080
C         25.89310       28.98490       -1.26100
C         25.43490       29.47400       -2.53730
H         24.66590       30.22040       -2.67630
C         26.16180       28.82190       -3.48970
H         26.10180       28.92850       -4.56510
C         27.05230       27.92990       -2.79410
C         27.94340       27.05310       -3.41030
C         28.79090       26.13410       -2.79400
C         29.65360       25.21510       -3.48960
H         29.75830       25.15160       -4.56500
C         30.28180       24.46740       -2.53720
H         31.00290       23.67460       -2.67620
C         29.80780       24.94130       -1.26090
C         30.22560       24.42970        0.00090
N         28.90600       25.95180        1.43450
N         26.87380       28.05090        1.43440
N         26.87390       28.05090       -1.43280
N         28.90610       25.95180       -1.43280
Zn        27.89600       27.00720        0.00080
H         27.96670       27.07570        4.49780
H         27.96690       27.07580       -4.49620
C         24.32280       30.32500        0.00070
C         23.34840       31.07550        0.00070
C         22.25890       31.86510        0.00070
C         21.24230       32.55730        0.00060
C         19.47990       33.63240        1.26230
C         20.08730       33.34920        2.53860
H         21.03600       32.85080        2.67770
C         19.24130       33.83690        3.49100
H         19.36120       33.81310        4.56650
C         18.11640       34.40560        2.79540
C         17.00570       34.97940        3.41160
C         15.86850       35.49860        2.79530
C         14.72660       36.03230        3.49090
H         14.63370       36.11200        4.56630
C         13.82060       36.39650        2.53840
H         12.84260       36.83500        2.67740
C         14.41850       36.09360        1.26220
C         13.80230       36.33140        0.00040
C         14.41860       36.09360       -1.26130
C         13.82070       36.39650       -2.53770
H         12.84280       36.83490       -2.67670
C         14.72680       36.03230       -3.49000
H         14.63400       36.11200       -4.56550
C         15.86870       35.49860       -2.79440
C         17.00590       34.97940       -3.41060
C         18.11650       34.40560       -2.79430
C         19.24150       33.83690       -3.48990
H         19.36150       33.81310       -4.56530
C         20.08740       33.34920       -2.53740
H         21.03620       32.85080       -2.67640
C         19.47990       33.63240       -1.26120
C         20.04750       33.29450        0.00060
N         18.28700       34.27370        1.43420
N         15.65950       35.55140        1.43410
N         15.65960       35.55140       -1.43320
N         18.28710       34.27370       -1.43310
Zn        16.97700       34.92010        0.00050
H         17.01990       35.00870        4.49750
H         17.02020       35.00870       -4.49650
C         12.48460       36.81590        0.00030
C         11.31230       37.18790        0.00030
C         10.01840       37.55720        0.00030
C          8.82640       37.86000        0.00020
C          6.80250       38.26740        1.26190
C          7.47020       38.20910        2.53820
H          8.53220       38.06520        2.67730
C          6.50840       38.37800        3.49060
H          6.62930       38.39660        4.56610
C          5.25680       38.52750        2.79500
C          4.01690       38.68680        3.41120
C          2.77070       38.78570        2.79500
C          1.51510       38.89650        3.49050
H          1.40050       38.93960        4.56590
C          0.53910       38.92880        2.53810
H         -0.52980       39.00630        2.67700
C          1.20460       38.84870        1.26180
C          0.54420       38.86140        0.00000
C          1.20470       38.84870       -1.26170
C          0.53930       38.92880       -2.53800
H         -0.52960       39.00630       -2.67710
C          1.51520       38.89650       -3.49040
H          1.40080       38.93970       -4.56590
C          2.77080       38.78570       -2.79480
C          4.01700       38.68680       -3.41100
C          5.25700       38.52750       -2.79470
C          6.50860       38.37800       -3.49030
H          6.62950       38.39670       -4.56570
C          7.47030       38.20910       -2.53780
H          8.53230       38.06530       -2.67680
C          6.80260       38.26740       -1.26160
C          7.45150       38.14410        0.00020
N          5.46230       38.46190        1.43380
N          2.55620       38.76370        1.43370
N          2.55630       38.76370       -1.43360
N          5.46230       38.46190       -1.43350
Zn         4.01010       38.62120        0.00010
H          4.02020       38.71920        4.49710
H          4.02040       38.71920       -4.49690
C         -0.85970       38.86590       -0.00000
C         -2.08860       38.81450       -0.00000
C         -3.43070       38.71900       -0.00010
C         -4.65450       38.59590       -0.00010
C         -6.69560       38.28660        1.26160
C         -6.04820       38.46010        2.53790
H         -5.00100       38.68820        2.67700
C         -7.00980       38.29000        3.49030
H         -6.90250       38.34880        4.56580
C         -8.23700       38.00240        2.79480
C         -9.45670       37.72810        3.41100
C        -10.66150       37.39480        2.79470
C        -11.87930       37.06960        3.49030
H        -12.00170       37.07090        4.56570
C        -12.80750       36.76620        2.53790
H        -13.83840       36.47340        2.67690
C        -12.15480       36.91850        1.26160
C        -12.77970       36.70450       -0.00020
C        -12.15480       36.91850       -1.26190
C        -12.80750       36.76620       -2.53820
H        -13.83840       36.47340       -2.67720
C        -11.87930       37.06960       -3.49060
H        -12.00160       37.07100       -4.56610
C        -10.66150       37.39490       -2.79500
C         -9.45660       37.72810       -3.41120
C         -8.23700       38.00250       -2.79500
C         -7.00970       38.29000       -3.49060
H         -6.90250       38.34890       -4.56600
C         -6.04820       38.46020       -2.53820
H         -5.00100       38.68820       -2.67720
C         -6.69560       38.28660       -1.26190
C         -6.04360       38.39260       -0.00010
N         -8.02150       38.01100        1.43350
N        -10.85560       37.30080        1.43350
N        -10.85550       37.30080       -1.43380
N         -8.02150       38.01110       -1.43380
Zn        -9.44060       37.66410       -0.00010
H         -9.46460       37.75970        4.49680
H         -9.46450       37.75980       -4.49710
C        -14.10050       36.22850       -0.00020
C        -15.23760       35.75990       -0.00020
C        -16.46610       35.21100       -0.00020
C        -17.57390       34.67660       -0.00020
C        -19.38600       33.68760        1.26150
C        -18.83700       34.07220        2.53780
H        -17.93110       34.64480        2.67680
C        -19.68230       33.58330        3.49020
H        -19.60170       33.67530        4.56570
C        -20.73710       32.89310        2.79470
C        -21.78920       32.21800        3.41090
C        -22.80730       31.49260        2.79460
C        -23.84030       30.77020        3.49020
H        -23.95580       30.72970        4.56570
C        -24.60860       30.16750        2.53780
H        -25.47720       29.53970        2.67680
C        -24.04740       30.53400        1.26150
C        -24.56140       30.11910       -0.00020
C        -24.04740       30.53400       -1.26200
C        -24.60860       30.16760       -2.53830
H        -25.47720       29.53970       -2.67730
C        -23.84030       30.77030       -3.49070
H        -23.95570       30.72970       -4.56610
C        -22.80730       31.49260       -2.79510
C        -21.78920       32.21800       -3.41130
C        -20.73710       32.89320       -2.79510
C        -19.68230       33.58330       -3.49070
H        -19.60170       33.67540       -4.56610
C        -18.83700       34.07220       -2.53830
H        -17.93110       34.64480       -2.67730
C        -19.38600       33.68760       -1.26200
C        -18.80960       34.01030       -0.00020
N        -20.53760       32.97500        1.43340
N        -22.95750       31.33780        1.43340
N        -22.95750       31.33780       -1.43390
N        -20.53760       32.97500       -1.43390
Zn       -21.75230       32.16340       -0.00020
H        -21.80750       32.24500        4.49680
H        -21.80750       32.24510       -4.49720
C        -25.63970       29.22000       -0.00030
C        -26.54790       28.39060       -0.00030
C        -27.51450       27.45470       -0.00030
C        -28.37270       26.57360       -0.00030
C        -29.73730       25.02460        1.26150
C        -29.35300       25.57360        2.53780
H        -28.69740       26.42150        2.67680
C        -29.98010       24.82510        3.49020
H        -29.93580       24.93920        4.56570
C        -30.73530       23.81600        2.79460
C        -31.49320       22.82180        3.41090
C        -32.20190       21.79200        2.79460
C        -32.92570       20.76000        3.49020
H        -33.02030       20.68240        4.56570
C        -33.44170       19.93090        2.53780
H        -34.04320       19.04400        2.67680
C        -33.03960       20.46720        1.26150
C        -33.38070       19.90150       -0.00020
C        -33.03960       20.46720       -1.26200
C        -33.44170       19.93090       -2.53830
H        -34.04320       19.04390       -2.67730
C        -32.92570       20.76000       -3.49070
H        -33.02030       20.68240       -4.56610
C        -32.20200       21.79200       -2.79510
C        -31.49320       22.82180       -3.41130
C        -30.73540       23.81600       -2.79510
C        -29.98010       24.82510       -3.49070
H        -29.93580       24.93920       -4.56620
C        -29.35300       25.57360       -2.53830
H        -28.69750       26.42150       -2.67730
C        -29.73730       25.02460       -1.26200
C        -29.30610       25.52490       -0.00030
N        -30.57590       23.96110        1.43340
N        -32.29020       21.59520        1.43340
N        -32.29020       21.59520       -1.43390
N        -30.57590       23.96110       -1.43390
Zn       -31.43980       22.78310       -0.00020
H        -31.51960       22.84090        4.49670
H        -31.51960       22.84090       -4.49720
C        -34.08660       18.68800       -0.00020
C        -34.65650       17.59800       -0.00020
C        -35.24480       16.38790       -0.00020
C        -35.74990       15.26650       -0.00020
C        -36.50250       13.34420        1.26160
C        -36.32910       13.99170        2.53790
H        -36.00310       15.01260        2.67690
C        -36.66240       13.07380        3.49030
H        -36.65980       13.19620        4.56580
C        -37.02700       11.86720        2.79480
C        -37.39910       10.67370        3.41100
C        -37.71280        9.46360        2.79480
C        -38.03990        8.24630        3.49050
H        -38.10230        8.14110        4.56590
C        -38.24120        7.29080        2.53810
H        -38.50300        6.25160        2.67710
C        -38.04680        7.93220        1.26170
C        -38.17390        7.28390        0.00000
C        -38.04680        7.93210       -1.26170
C        -38.24120        7.29070       -2.53800
H        -38.50310        6.25150       -2.67700
C        -38.04000        8.24620       -3.49050
H        -38.10240        8.14090       -4.56590
C        -37.71290        9.46350       -2.79490
C        -37.39920       10.67360       -3.41120
C        -37.02700       11.86710       -2.79500
C        -36.66250       13.07370       -3.49060
H        -36.66000       13.19600       -4.56600
C        -36.32920       13.99160       -2.53820
H        -36.00320       15.01250       -2.67720
C        -36.50250       13.34420       -1.26190
C        -36.26840       13.96180       -0.00010
N        -36.92670       12.05810        1.43350
N        -37.72840        9.24850        1.43360
N        -37.72840        9.24850       -1.43370
N        -36.92680       12.05800       -1.43370
Zn       -37.33570       10.65560       -0.00010
H        -37.43040       10.68270        4.49690
H        -37.43050       10.68250       -4.49700
C        -38.42200        5.90210        0.00000
C        -38.58480        4.68300        0.00010
C        -38.72370        3.34470        0.00010
C        -38.81490        2.11810        0.00010
C        -38.86480        0.05430        1.26180
C        -38.92320        0.72200        2.53810
H        -38.96590        1.79290        2.67710
C        -38.92260       -0.25450        3.49050
H        -38.96190       -0.13860        4.56600
C        -38.85250       -1.51300        2.79490
C        -38.79420       -2.76180        3.41120
C        -38.67530       -4.00620        2.79490
C        -38.56650       -5.26200        3.49050
H        -38.58900       -5.38230        4.56600
C        -38.42890       -6.22880        2.53810
H        -38.31970       -7.29490        2.67710
C        -38.46560       -5.55950        1.26180
C        -38.36340       -6.21210        0.00010
C        -38.46560       -5.55950       -1.26170
C        -38.42900       -6.22870       -2.53800
H        -38.31970       -7.29490       -2.67700
C        -38.56650       -5.26200       -3.49040
H        -38.58910       -5.38220       -4.56580
C        -38.67530       -4.00620       -2.79480
C        -38.79420       -2.76180       -3.41100
C        -38.85260       -1.51300       -2.79480
C        -38.92260       -0.25450       -3.49040
H        -38.96200       -0.13860       -4.56580
C        -38.92320        0.72200       -2.53800
H        -38.96600        1.79290       -2.67700
C        -38.86480        0.05430       -1.26170
C        -38.85590        0.71480        0.00010
N        -38.82360       -1.29930        1.43370
N        -38.61640       -4.21360        1.43370
N        -38.61640       -4.21360       -1.43360
N        -38.82370       -1.29930       -1.43360
Zn       -38.72840       -2.75710        0.00010
H        -38.82670       -2.76410        4.49700
H        -38.82680       -2.76410       -4.49690
C        -38.12410       -7.59550        0.00000
C        -37.86020       -8.79680        0.00000
C        -37.53310      -10.10190        0.00000
C        -37.19930      -11.28570        0.00000
C        -36.54030      -13.24210        1.26180
C        -36.82360      -12.63470        2.53810
H        -37.23000      -11.64310        2.67710
C        -36.48900      -13.55210        3.49050
H        -36.56560      -13.45670        4.56590
C        -35.99270      -14.71070        2.79490
C        -35.51060      -15.86420        3.41110
C        -34.97320      -16.99290        2.79490
C        -34.44140      -18.13570        3.49040
H        -34.42140      -18.25640        4.56590
C        -33.98130      -18.99700        2.53800
H        -33.51400      -19.96140        2.67700
C        -34.24470      -18.38070        1.26170
C        -33.92540      -18.95890       -0.00000
C        -34.24470      -18.38070       -1.26180
C        -33.98140      -18.99700       -2.53810
H        -33.51400      -19.96140       -2.67710
C        -34.44140      -18.13560       -3.49050
H        -34.42150      -18.25640       -4.56590
C        -34.97320      -16.99290       -2.79490
C        -35.51070      -15.86420       -3.41110
C        -35.99270      -14.71070       -2.79490
C        -36.48900      -13.55210       -3.49050
H        -36.56570      -13.45670       -4.56590
C        -36.82360      -12.63470       -2.53800
H        -37.23010      -11.64300       -2.67700
C        -36.54030      -13.24210       -1.26170
C        -36.75790      -12.61840        0.00000
N        -36.03860      -14.50010        1.43360
N        -34.84690      -17.16760        1.43360
N        -34.84690      -17.16760       -1.43370
N        -36.03860      -14.50000       -1.43360
Zn       -35.45040      -15.83730       -0.00000
H        -35.54040      -15.87750        4.49700
H        -35.54050      -15.87750       -4.49700
C        -33.22740      -20.17700       -0.00000
C        -32.56840      -21.21550       -0.00010
C        -31.81460      -22.33010       -0.00010
C        -31.09600      -23.32830       -0.00010
C        -29.80760      -24.94120        1.26160
C        -30.28150      -24.46730        2.53790
H        -31.00260      -23.67450        2.67700
C        -29.65330      -25.21490        3.49040
H        -29.75790      -25.15150        4.56580
C        -28.79070      -26.13400        2.79480
C        -27.94320      -27.05300        3.41100
C        -27.05210      -27.92980        2.79480
C        -26.16150      -28.82180        3.49030
H        -26.10150      -28.92840        4.56580
C        -25.43470      -29.47390        2.53790
H        -24.66560      -30.22030        2.67690
C        -25.89300      -28.98480        1.26160
C        -25.39520      -29.41900       -0.00010
C        -25.89300      -28.98480       -1.26190
C        -25.43470      -29.47390       -2.53820
H        -24.66570      -30.22030       -2.67720
C        -26.16160      -28.82180       -3.49060
H        -26.10160      -28.92840       -4.56600
C        -27.05210      -27.92980       -2.79500
C        -27.94320      -27.05300       -3.41120
C        -28.79070      -26.13400       -2.79500
C        -29.65340      -25.21490       -3.49060
H        -29.75800      -25.15150       -4.56600
C        -30.28160      -24.46730       -2.53810
H        -31.00270      -23.67450       -2.67710
C        -29.80760      -24.94120       -1.26180
C        -30.22540      -24.42960       -0.00010
N        -28.90590      -25.95170        1.43350
N        -26.87370      -28.05080        1.43350
N        -26.87370      -28.05080       -1.43380
N        -28.90590      -25.95170       -1.43370
Zn       -27.89580      -27.00710       -0.00010
H        -27.96660      -27.07570        4.49690
H        -27.96670      -27.07560       -4.49710
C        -24.32260      -30.32490       -0.00020
C        -23.34830      -31.07550       -0.00020
C        -22.25880      -31.86500       -0.00020
C        -21.24220      -32.55730       -0.00020
C        -19.47980      -33.63240        1.26150
C        -20.08720      -33.34920        2.53780
H        -21.03600      -32.85070        2.67690
C        -19.24130      -33.83690        3.49030
H        -19.36130      -33.81310        4.56570
C        -18.11640      -34.40560        2.79470
C        -17.00570      -34.97940        3.41090
C        -15.86850      -35.49870        2.79460
C        -14.72660      -36.03240        3.49020
H        -14.63380      -36.11210        4.56570
C        -13.82060      -36.39660        2.53780
H        -12.84270      -36.83500        2.67680
C        -14.41850      -36.09370        1.26150
C        -13.80220      -36.33150       -0.00020
C        -14.41850      -36.09370       -1.26200
C        -13.82060      -36.39660       -2.53830
H        -12.84270      -36.83500       -2.67730
C        -14.72670      -36.03240       -3.49070
H        -14.63380      -36.11200       -4.56610
C        -15.86860      -35.49870       -2.79510
C        -17.00580      -34.97940       -3.41130
C        -18.11640      -34.40560       -2.79510
C        -19.24130      -33.83690       -3.49070
H        -19.36130      -33.81310       -4.56610
C        -20.08730      -33.34920       -2.53820
H        -21.03600      -32.85070       -2.67720
C        -19.47980      -33.63240       -1.26190
C        -20.04740      -33.29450       -0.00020
N        -18.28690      -34.27370        1.43340
N        -15.65950      -35.55140        1.43340
N        -15.65950      -35.55140       -1.43390
N        -18.28700      -34.27370       -1.43380
Zn       -16.97690      -34.92010       -0.00020
H        -17.02000      -35.00880        4.49680
H        -17.02000      -35.00870       -4.49720
C        -12.48460      -36.81600       -0.00030
C        -11.31220      -37.18800       -0.00030
C        -10.01840      -37.55730       -0.00030
C         -8.82630      -37.86020       -0.00030
C         -6.80250      -38.26760        1.26150
C         -7.47020      -38.20920        2.53780
H         -8.53220      -38.06540        2.67680
C         -6.50840      -38.37810        3.49020
H         -6.62930      -38.39680        4.56560
C         -5.25680      -38.52770        2.79460
C         -4.01690      -38.68690        3.41080
C         -2.77070      -38.78580        2.79460
C         -1.51510      -38.89670        3.49010
H         -1.40060      -38.93980        4.56560
C         -0.53920      -38.92900        2.53770
H          0.52970      -39.00650        2.67670
C         -1.20460      -38.84890        1.26140
C         -0.54420      -38.86150       -0.00030
C         -1.20460      -38.84890       -1.26210
C         -0.53920      -38.92900       -2.53840
H          0.52970      -39.00650       -2.67740
C         -1.51520      -38.89670       -3.49080
H         -1.40070      -38.93980       -4.56620
C         -2.77070      -38.78580       -2.79520
C         -4.01700      -38.68690       -3.41140
C         -5.25690      -38.52760       -2.79520
C         -6.50850      -38.37810       -3.49070
H         -6.62940      -38.39680       -4.56620
C         -7.47020      -38.20920       -2.53830
H         -8.53220      -38.06540       -2.67730
C         -6.80250      -38.26760       -1.26200
C         -7.45150      -38.14420       -0.00030
N         -5.46230      -38.46210        1.43330
N         -2.55620      -38.76390        1.43330
N         -2.55620      -38.76390       -1.43400
N         -5.46230      -38.46210       -1.43390
Zn        -4.01010      -38.62130       -0.00030
H         -4.02030      -38.71940        4.49670
H         -4.02030      -38.71930       -4.49730
C          0.85970      -38.86610       -0.00030
C          2.08860      -38.81470       -0.00030
C          3.43070      -38.71920       -0.00040
C          4.65450      -38.59610       -0.00040
C          6.69560      -38.28680        1.26140
C          6.04820      -38.46030        2.53770
H          5.00110      -38.68840        2.67670
C          7.00980      -38.29020        3.49010
H          6.90260      -38.34910        4.56550
C          8.23700      -38.00260        2.79450
C          9.45670      -37.72830        3.41070
C         10.66150      -37.39500        2.79440
C         11.87940      -37.06980        3.49000
H         12.00170      -37.07110        4.56550
C         12.80750      -36.76630        2.53760
H         13.83840      -36.47350        2.67660
C         12.15480      -36.91860        1.26130
C         12.77970      -36.70460       -0.00040
C         12.15480      -36.91860       -1.26220
C         12.80740      -36.76630       -2.53850
H         13.83840      -36.47350       -2.67750
C         11.87930      -37.06970       -3.49090
H         12.00160      -37.07110       -4.56630
C         10.66150      -37.39500       -2.79530
C          9.45660      -37.72820       -3.41150
C          8.23700      -38.00260       -2.79530
C          7.00970      -38.29010       -3.49080
H          6.90240      -38.34900       -4.56630
C          6.04820      -38.46030       -2.53840
H          5.00100      -38.68840       -2.67740
C          6.69560      -38.28680       -1.26210
C          6.04360      -38.39280       -0.00040
N          8.02160      -38.01120        1.43320
N         10.85560      -37.30100        1.43320
N         10.85550      -37.30100       -1.43410
N          8.02150      -38.01120       -1.43400
Zn         9.44060      -37.66430       -0.00040
H          9.46460      -37.75990        4.49660
H          9.46450      -37.75990       -4.49740
C         14.10050      -36.22860       -0.00050
C         15.23760      -35.76000       -0.00050
C         16.46610      -35.21110       -0.00050
C         17.57390      -34.67670       -0.00050
C         19.38590      -33.68770        1.26130
C         18.83700      -34.07230        2.53750
H         17.93110      -34.64490        2.67660
C         19.68230      -33.58340        3.49000
H         19.60170      -33.67540        4.56540
C         20.73710      -32.89320        2.79440
C         21.78920      -32.21810        3.41060
C         22.80730      -31.49260        2.79440
C         23.84030      -30.77030        3.49000
H         23.95570      -30.72970        4.56540
C         24.60860      -30.16760        2.53750
H         25.47710      -29.53970        2.67660
C         24.04740      -30.53400        1.26120
C         24.56130      -30.11910       -0.00050
C         24.04740      -30.53400       -1.26220
C         24.60850      -30.16750       -2.53850
H         25.47700      -29.53970       -2.67760
C         23.84020      -30.77020       -3.49100
H         23.95560      -30.72960       -4.56640
C         22.80720      -31.49260       -2.79540
C         21.78910      -32.21800       -3.41160
C         20.73700      -32.89320       -2.79540
C         19.68230      -33.58330       -3.49100
H         19.60160      -33.67540       -4.56640
C         18.83700      -34.07230       -2.53850
H         17.93110      -34.64490       -2.67750
C         19.38590      -33.68770       -1.26220
C         18.80960      -34.01040       -0.00050
N         20.53760      -32.97500        1.43310
N         22.95740      -31.33790        1.43310
N         22.95740      -31.33780       -1.43410
N         20.53750      -32.97500       -1.43410
Zn        21.75220      -32.16340       -0.00050
H         21.80750      -32.24510        4.49650
H         21.80740      -32.24500       -4.49750
C         25.63960      -29.22000       -0.00050
C         26.54780      -28.39060       -0.00050
C         27.51440      -27.45460       -0.00050
C         28.37260      -26.57360       -0.00050
C         29.73720      -25.02450        1.26130
C         29.35280      -25.57360        2.53760
H         28.69730      -26.42150        2.67660
C         29.98000      -24.82510        3.49000
H         29.93570      -24.93920        4.56550
C         30.73520      -23.81600        2.79450
C         31.49310      -22.82180        3.41070
C         32.20180      -21.79190        2.79450
C         32.92550      -20.76000        3.49010
H         33.02010      -20.68240        4.56550
C         33.44150      -19.93090        2.53770
H         34.04300      -19.04390        2.67670
C         33.03940      -20.46710        1.26140
C         33.38060      -19.90140       -0.00030
C         33.03940      -20.46710       -1.26210
C         33.44150      -19.93080       -2.53840
H         34.04300      -19.04380       -2.67740
C         32.92560      -20.75980       -3.49080
H         33.02010      -20.68220       -4.56630
C         32.20180      -21.79180       -2.79530
C         31.49310      -22.82160       -3.41150
C         30.73520      -23.81580       -2.79530
C         29.98000      -24.82500       -3.49090
H         29.93570      -24.93900       -4.56630
C         29.35280      -25.57350       -2.53850
H         28.69730      -26.42140       -2.67750
C         29.73720      -25.02450       -1.26220
C         29.30590      -25.52480       -0.00050
N         30.57570      -23.96100        1.43320
N         32.29000      -21.59520        1.43330
N         32.29000      -21.59510       -1.43400
N         30.57570      -23.96100       -1.43410
Zn        31.43970      -22.78300       -0.00040
H         31.51950      -22.84090        4.49660
H         31.51950      -22.84070       -4.49740
C         34.08640      -18.68790       -0.00030
C         34.65630      -17.59790       -0.00030
C         35.24460      -16.38780       -0.00030
C         35.74980      -15.26640       -0.00020
