# Supplementary material for: An 18-Porphyrin Nanoring at the Size Limit for Global Aromaticity
Source: J Am Chem Soc. 2025 Aug 28;147(36):32840–50. doi: 10.1021/jacs.5c09149 (PMC12426941; doi:10.1021/jacs.5c09149)
Supplement: Supplementary file 2 [file ja5c09149_si_002.zip › c-P18 ms xyz coordinates/c-P18 B3LYP xyz for NICS/c-P18 plus8.xyz]

702
c-P18 8+ oxidation state B3LYP/6-31g(d)
C         34.36900      -18.26800        1.26410
C         34.10850      -18.88530        2.53930
H         33.63940      -19.84860        2.67980
C         34.57570      -18.02650        3.49140
H         34.56050      -18.14910        4.56670
C         35.10770      -16.88560        2.79470
C         35.65120      -15.75800        3.41000
C         36.13290      -14.60390        2.79590
C         36.63290      -13.44810        3.49250
H         36.71470      -13.35550        4.56770
C         36.96440      -12.52850        2.54060
H         37.37320      -11.53810        2.68130
C         36.67560      -13.13350        1.26510
C         36.89010      -12.50680        0.00030
C         36.67550      -13.13340       -1.26450
C         36.96430      -12.52830       -2.54000
H         37.37310      -11.53790       -2.68060
C         36.63280      -13.44780       -3.49200
H         36.71450      -13.35510       -4.56720
C         36.13280      -14.60370       -2.79540
C         35.65100      -15.75770       -3.40960
C         35.10760      -16.88540       -2.79440
C         34.57560      -18.02620       -3.49120
H         34.56030      -18.14870       -4.56640
C         34.10840      -18.88510       -2.53910
H         33.63930      -19.84840       -2.67970
C         34.36900      -18.26790       -1.26390
C         34.04350      -18.84440        0.00010
N         34.97550      -17.05770        1.43380
N         36.17390      -14.38970        1.43400
N         36.17380      -14.38960       -1.43350
N         34.97540      -17.05760       -1.43350
Zn        35.58380      -15.72820        0.00020
H         35.68600      -15.77420        4.49570
H         35.68580      -15.77380       -4.49530
C         37.32380      -11.17750        0.00030
C         37.65310       -9.98960        0.00040
C         37.97400       -8.68760        0.00040
C         38.23440       -7.48270        0.00040
C         38.56950       -5.44970        1.26530
C         38.54390       -6.11960        2.54080
H         38.44540       -7.18650        2.68140
C         38.67780       -5.15140        3.49280
H         38.70700       -5.27150        4.56800
C         38.77250       -3.89550        2.79620
C         38.88240       -2.64990        3.41030
C         38.92560       -1.39880        2.79500
C         38.98500       -0.14150        3.49180
H         39.02840       -0.02580        4.56700
C         38.97080        0.83620        2.53960
H         39.00330        1.90710        2.68020
C         38.91460        0.16860        1.26440
C         38.89460        0.83020        0.00050
C         38.91450        0.16860       -1.26330
C         38.97060        0.83620       -2.53860
H         39.00320        1.90720       -2.67910
C         38.98480       -0.14140       -3.49070
H         39.02810       -0.02570       -4.56590
C         38.92550       -1.39870       -2.79390
C         38.88220       -2.64980       -3.40930
C         38.77230       -3.89550       -2.79520
C         38.67760       -5.15130       -3.49180
H         38.70670       -5.27140       -4.56700
C         38.54380       -6.11950       -2.53990
H         38.44530       -7.18640       -2.68050
C         38.56950       -5.44960       -1.26430
C         38.46830       -6.10420        0.00050
N         38.70930       -4.10420        1.43430
N         38.88870       -1.18500        1.43420
N         38.88860       -1.18500       -1.43320
N         38.70920       -4.10420       -1.43330
Zn        38.80930       -2.64480        0.00050
H         38.92060       -2.65180        4.49600
H         38.92040       -2.65160       -4.49500
C         38.83320        2.22910        0.00060
C         38.72320        3.45590        0.00060
C         38.56620        4.78930        0.00060
C         38.38720        6.00800        0.00060
C         37.99090        8.03140        1.26430
C         38.19550        7.39270        2.54080
H         38.47120        6.35730        2.68100
C         37.98430        8.34630        3.49260
H         38.05050        8.24290        4.56800
C         37.64080        9.55910        2.79630
C         37.31380       10.76510        3.41090
C         36.92610       11.95530        2.79420
C         36.54920       13.15700        3.49080
H         36.54750       13.27960        4.56620
C         36.20390       14.07110        2.53860
H         35.86730       15.08840        2.67870
C         36.38280       13.42550        1.26260
C         36.14130       14.04000        0.00050
C         36.38280       13.42550       -1.26150
C         36.20380       14.07100       -2.53760
H         35.86720       15.08830       -2.67770
C         36.54910       13.15690       -3.48980
H         36.54730       13.27950       -4.56510
C         36.92600       11.95520       -2.79310
C         37.31370       10.76500       -3.40980
C         37.64070        9.55900       -2.79520
C         37.98410        8.34620       -3.49150
H         38.05030        8.24280       -4.56680
C         38.19530        7.39260       -2.53960
H         38.47100        6.35720       -2.67980
C         37.99080        8.03130       -1.26320
C         38.12460        7.38380        0.00060
N         37.65670        9.34230        1.43420
N         36.82180       12.14380        1.43400
N         36.82170       12.14370       -1.43290
N         37.65660        9.34230       -1.43310
Zn        37.24950       10.74680        0.00050
H         37.34740       10.77600        4.49670
H         37.34720       10.77590       -4.49560
C         35.60930       15.33980        0.00050
C         35.09420       16.45660        0.00050
C         34.49750       17.66290        0.00050
C         33.92210       18.74990        0.00050
C         32.87120       20.52700        1.26240
C         33.27420       19.99160        2.53890
H         33.87690       19.10570        2.67880
C         32.75800       20.82090        3.49100
H         32.85360       20.74450        4.56630
C         32.03340       21.85170        2.79440
C         31.32470       22.88270        3.41100
C         30.56720       23.87680        2.79550
C         29.81380       24.88740        3.49180
H         29.77120       25.00220        4.56710
C         29.18700       25.63620        2.53980
H         28.53350       26.48540        2.67980
C         29.56990       25.08580        1.26310
C         29.13920       25.58650        0.00030
C         29.56980       25.08570       -1.26250
C         29.18690       25.63610       -2.53920
H         28.53340       26.48530       -2.67920
C         29.81370       24.88720       -3.49110
H         29.77100       25.00200       -4.56650
C         30.56710       23.87660       -2.79480
C         31.32460       22.88240       -3.41030
C         32.03330       21.85160       -2.79370
C         32.75790       20.82070       -3.49010
H         32.85340       20.74420       -4.56550
C         33.27410       19.99150       -2.53800
H         33.87690       19.10550       -2.67790
C         32.87110       20.52690       -1.26150
C         33.21270       19.96220        0.00040
N         32.12060       21.65460        1.43380
N         30.40630       24.02170        1.43390
N         30.40630       24.02160       -1.43320
N         32.12060       21.65450       -1.43310
Zn        31.27270       22.84440        0.00040
H         31.35270       22.90240        4.49680
H         31.35260       22.90210       -4.49600
C         28.20880       26.63630        0.00030
C         27.35430       27.52210        0.00030
C         26.39410       28.46280        0.00020
C         25.49170       29.29980        0.00020
C         23.91160       30.62680        1.26320
C         24.47220       30.26030        2.53870
H         25.33740       29.62810        2.67900
C         23.70880       30.87090        3.49090
H         23.82600       30.83310        4.56610
C         22.68030       31.59680        2.79400
C         21.66620       32.33110        3.41010
C         20.61690       33.01020        2.79600
C         19.56760       33.70760        3.49240
H         19.49030       33.80370        4.56770
C         18.72250       34.19810        2.54060
H         17.82060       34.77650        2.68100
C         19.26730       33.80710        1.26460
C         18.68970       34.13040        0.00000
C         19.26730       33.80700       -1.26450
C         18.72250       34.19790       -2.54050
H         17.82050       34.77630       -2.68100
C         19.56760       33.70730       -3.49230
H         19.49020       33.80330       -4.56760
C         20.61680       33.01000       -2.79590
C         21.66610       32.33080       -3.40990
C         22.68030       31.59660       -2.79380
C         23.70880       30.87060       -3.49060
H         23.82600       30.83280       -4.56580
C         24.47220       30.26000       -2.53830
H         25.33740       29.62790       -2.67860
C         23.91160       30.62670       -1.26290
C         24.42190       30.20620        0.00020
N         22.82680       31.43780        1.43370
N         20.41400       33.08970        1.43380
N         20.41390       33.08960       -1.43370
N         22.82680       31.43760       -1.43340
Zn        21.62690       32.27200        0.00010
H         21.68780       32.36130        4.49590
H         21.68780       32.36100       -4.49560
C         17.45910       34.79550        0.00000
C         16.35010       35.33340        0.00000
C         15.12690       35.88350       -0.00000
C         13.98890       36.35700       -0.00000
C         12.04900       37.05260        1.26450
C         12.70320       36.90750        2.53980
H         13.73510       36.61890        2.68050
C         11.77470       37.21360        3.49180
H         11.89820       37.22110        4.56700
C         10.55670       37.53220        2.79510
C          9.35050       37.86440        3.40960
C          8.12790       38.13100        2.79500
C          6.90150       38.41520        3.49170
H          6.79570       38.47930        4.56690
C          5.93710       38.57590        2.53970
H          4.88940       38.80000        2.68030
C          6.58380       38.40020        1.26440
C          5.92880       38.49840       -0.00010
C          6.58380       38.40010       -1.26460
C          5.93710       38.57560       -2.53990
H          4.88930       38.79970       -2.68060
C          6.90150       38.41490       -3.49190
H          6.79560       38.47880       -4.56710
C          8.12790       38.13080       -2.79520
C          9.35040       37.86410       -3.40980
C         10.55670       37.53190       -2.79530
C         11.77470       37.21330       -3.49200
H         11.89820       37.22070       -4.56720
C         12.70320       36.90720       -2.53990
H         13.73500       36.61860       -2.68060
C         12.04900       37.05250       -1.26470
C         12.67460       36.83500       -0.00010
N         10.75020       37.43220        1.43370
N          7.91030       38.13250        1.43370
N          7.91030       38.13230       -1.43390
N         10.75010       37.43210       -1.43380
Zn         9.33260       37.79220       -0.00010
H          9.35970       37.90210        4.49540
H          9.35970       37.90170       -4.49550
C          4.54280       38.68640       -0.00010
C          3.31520       38.79620       -0.00010
C          1.97640       38.87780       -0.00010
C          0.74450       38.91730       -0.00010
C         -1.31600       38.88300        1.26440
C         -0.65180       38.97550        2.54040
H          0.41570       39.06780        2.68080
C         -1.62810       38.93440        3.49230
H         -1.51490       38.98320        4.56750
C         -2.88140       38.80540        2.79590
C         -4.12610       38.69250        3.40990
C         -5.36550       38.51470        2.79370
C         -6.61370       38.35080        3.49050
H         -6.73500       38.37180        4.56580
C         -7.57360       38.16590        2.53830
H         -8.63350       38.00910        2.67860
C         -6.90680       38.22960        1.26280
C         -7.55410       38.09510       -0.00010
C         -6.90680       38.22950       -1.26300
C         -7.57360       38.16570       -2.53850
H         -8.63350       38.00890       -2.67880
C         -6.61370       38.35040       -3.49070
H         -6.73500       38.37130       -4.56600
C         -5.36550       38.51440       -2.79400
C         -4.12610       38.69210       -3.41020
C         -2.88140       38.80510       -2.79610
C         -1.62800       38.93400       -3.49250
H         -1.51490       38.98280       -4.56780
C         -0.65180       38.97520       -2.54060
H          0.41570       39.06750       -2.68110
C         -1.31600       38.88290       -1.26460
C         -0.65430       38.90070       -0.00010
N         -2.66480       38.78160        1.43360
N         -5.56910       38.44230        1.43350
N         -5.56910       38.44220       -1.43370
N         -2.66480       38.78140       -1.43380
Zn        -4.11890       38.62230       -0.00010
H         -4.13120       38.72910        4.49570
H         -4.13120       38.72870       -4.49590
C         -8.92320       37.79120       -0.00010
C        -10.11150       37.47090       -0.00010
C        -11.39960       37.08580       -0.00010
C        -12.56830       36.70010       -0.00010
C        -14.49520       35.96220        1.26260
C        -13.89990       36.27070        2.53930
H        -12.92590       36.71740        2.67930
C        -14.80350       35.90020        3.49130
H        -14.71220       35.98190        4.56660
C        -15.94100       35.35730        2.79500
C        -17.07470       34.83080        3.41060
C        -18.18210       34.24910        2.79410
C        -19.30380       33.67480        3.49060
H        -19.42390       33.65170        4.56600
C        -20.14690       33.18180        2.53850
H        -21.09320       32.67900        2.67850
C        -19.54080       33.46760        1.26200
C        -20.10620       33.12720       -0.00000
C        -19.54080       33.46750       -1.26200
C        -20.14680       33.18160       -2.53860
H        -21.09310       32.67870       -2.67850
C        -19.30360       33.67450       -3.49070
H        -19.42380       33.65130       -4.56600
C        -18.18200       34.24880       -2.79420
C        -17.07460       34.83040       -3.41070
C        -15.94090       35.35700       -2.79510
C        -14.80330       35.89990       -3.49140
H        -14.71200       35.98140       -4.56680
C        -13.89980       36.27040       -2.53940
H        -12.92580       36.71710       -2.67940
C        -14.49510       35.96210       -1.26270
C        -13.88090       36.20460       -0.00010
N        -15.73130       35.41050        1.43350
N        -18.35120       34.11530        1.43340
N        -18.35120       34.11520       -1.43350
N        -15.73130       35.41040       -1.43360
Zn       -17.04650       34.77280       -0.00000
H        -17.09020       34.86130        4.49640
H        -17.09000       34.86090       -4.49650
C        -21.29890       32.38540       -0.00000
C        -22.31470       31.69200        0.00000
C        -23.40490       30.90300        0.00000
C        -24.38130       30.15510       -0.00000
C        -25.95790       28.82210        1.26210
C        -25.49900       29.31010        2.53810
H        -24.72720       30.05340        2.67820
C        -26.23060       28.66230        3.49030
H        -26.17210       28.77010        4.56560
C        -27.12380       27.77450        2.79360
C        -28.02150       26.90200        3.41030
C        -28.87240       25.98700        2.79580
C        -29.74120       25.07390        3.49210
H        -29.84820       25.01330        4.56740
C        -30.37210       24.32820        2.54020
H        -31.09830       23.54030        2.68040
C        -29.89340       24.79790        1.26380
C        -30.31320       24.28690       -0.00010
C        -29.89330       24.79780       -1.26390
C        -30.37180       24.32800       -2.54040
H        -31.09800       23.54010       -2.68060
C        -29.74090       25.07360       -3.49220
H        -29.84780       25.01300       -4.56750
C        -28.87220       25.98680       -2.79590
C        -28.02110       26.90170       -3.41040
C        -27.12350       27.77430       -2.79370
C        -26.23030       28.66210       -3.49040
H        -26.17170       28.76980       -4.56570
C        -25.49880       29.31000       -2.53810
H        -24.72700       30.05320       -2.67820
C        -25.95770       28.82200       -1.26220
C        -25.45760       29.25320       -0.00000
N        -26.94350       27.89250        1.43340
N        -28.98730       25.80230        1.43360
N        -28.98710       25.80220       -1.43370
N        -26.94330       27.89240       -1.43350
Zn       -27.97260       26.85550       -0.00010
H        -28.04630       26.92740        4.49600
H        -28.04590       26.92710       -4.49620
C        -31.18570       23.19150       -0.00010
C        -31.91130       22.19600       -0.00010
C        -32.67050       21.08890       -0.00010
C        -33.33860       20.05400       -0.00010
C        -34.36910       18.26800        1.26380
C        -34.10860       18.88530        2.53900
H        -33.63960       19.84860        2.67960
C        -34.57590       18.02640        3.49120
H        -34.56070       18.14900        4.56640
C        -35.10790       16.88560        2.79430
C        -35.65130       15.75790        3.40960
C        -36.13310       14.60390        2.79540
C        -36.63310       13.44810        3.49200
H        -36.71490       13.35530        4.56720
C        -36.96450       12.52850        2.54000
H        -37.37330       11.53810        2.68060
C        -36.67560       13.13350        1.26450
C        -36.89010       12.50680       -0.00030
C        -36.67550       13.13340       -1.26510
C        -36.96420       12.52840       -2.54060
H        -37.37290       11.53810       -2.68130
C        -36.63260       13.44800       -3.49250
H        -36.71430       13.35530       -4.56770
C        -36.13270       14.60380       -2.79590
C        -35.65090       15.75790       -3.41000
C        -35.10750       16.88560       -2.79470
C        -34.57550       18.02640       -3.49150
H        -34.56010       18.14890       -4.56670
C        -34.10830       18.88520       -2.53940
H        -33.63920       19.84850       -2.67990
C        -34.36900       18.26800       -1.26410
C        -34.04360       18.84450       -0.00020
N        -34.97560       17.05770        1.43350
N        -36.17400       14.38970        1.43350
N        -36.17380       14.38970       -1.43400
N        -34.97540       17.05770       -1.43390
Zn       -35.58390       15.72830       -0.00020
H        -35.68620       15.77410        4.49530
H        -35.68570       15.77400       -4.49570
C        -37.32380       11.17760       -0.00030
C        -37.65300        9.98960       -0.00030
C        -37.97390        8.68770       -0.00030
C        -38.23440        7.48270       -0.00030
C        -38.56950        5.44970        1.26460
C        -38.54400        6.11970        2.54010
H        -38.44550        7.18660        2.68070
C        -38.67790        5.15150        3.49200
H        -38.70710        5.27160        4.56720
C        -38.77250        3.89560        2.79550
C        -38.88240        2.65000        3.40960
C        -38.92560        1.39890        2.79430
C        -38.98500        0.14160        3.49120
H        -39.02840        0.02600        4.56640
C        -38.97070       -0.83610        2.53900
H        -39.00330       -1.90700        2.67960
C        -38.91450       -0.16850        1.26380
C        -38.89450       -0.83020       -0.00010
C        -38.91430       -0.16860       -1.26390
C        -38.97040       -0.83630       -2.53920
H        -39.00300       -1.90720       -2.67970
C        -38.98460        0.14130       -3.49130
H        -39.02780        0.02560       -4.56660
C        -38.92530        1.39870       -2.79460
C        -38.88200        2.64980       -3.41000
C        -38.77220        3.89540       -2.79590
C        -38.67740        5.15120       -3.49250
H        -38.70650        5.27130       -4.56780
C        -38.54360        6.11950       -2.54060
H        -38.44510        7.18640       -2.68130
C        -38.56940        5.44960       -1.26510
C        -38.46820        6.10420       -0.00030
N        -38.70930        4.10430        1.43360
N        -38.88870        1.18510        1.43360
N        -38.88850        1.18500       -1.43380
N        -38.70910        4.10420       -1.43400
Zn       -38.80920        2.64480       -0.00020
H        -38.92070        2.65190        4.49540
H        -38.92010        2.65160       -4.49570
C        -38.83310       -2.22910       -0.00000
C        -38.72300       -3.45590        0.00000
C        -38.56610       -4.78930        0.00010
C        -38.38710       -6.00800        0.00010
C        -37.99080       -8.03130        1.26390
C        -38.19540       -7.39260        2.54040
H        -38.47110       -6.35720        2.68050
C        -37.98430       -8.34620        3.49220
H        -38.05050       -8.24280        4.56760
C        -37.64080       -9.55900        2.79600
C        -37.31380      -10.76500        3.41060
C        -36.92610      -11.95520        2.79390
C        -36.54920      -13.15690        3.49060
H        -36.54750      -13.27950        4.56590
C        -36.20390      -14.07100        2.53840
H        -35.86730      -15.08830        2.67850
C        -36.38270      -13.42550        1.26240
C        -36.14110      -14.04000        0.00030
C        -36.38260      -13.42550       -1.26180
C        -36.20360      -14.07100       -2.53780
H        -35.86690      -15.08830       -2.67780
C        -36.54880      -13.15700       -3.49000
H        -36.54700      -13.27960       -4.56530
C        -36.92580      -11.95520       -2.79340
C        -37.31340      -10.76500       -3.41010
C        -37.64050       -9.55900       -2.79560
C        -37.98380       -8.34630       -3.49190
H        -38.05000       -8.24280       -4.56720
C        -38.19510       -7.39270       -2.54010
H        -38.47080       -6.35720       -2.68030
C        -37.99070       -8.03130       -1.26360
C        -38.12450       -7.38380        0.00020
N        -37.65660       -9.34220        1.43380
N        -36.82170      -12.14370        1.43370
N        -36.82150      -12.14370       -1.43320
N        -37.65650       -9.34230       -1.43340
Zn       -37.24940      -10.74680        0.00020
H        -37.34750      -10.77580        4.49640
H        -37.34690      -10.77590       -4.49590
C        -35.60910      -15.33970        0.00040
C        -35.09410      -16.45650        0.00040
C        -34.49740      -17.66290        0.00040
C        -33.92200      -18.74980        0.00040
C        -32.87110      -20.52700        1.26240
C        -33.27420      -19.99160        2.53890
H        -33.87690      -19.10570        2.67880
C        -32.75800      -20.82090        3.49100
H        -32.85360      -20.74450        4.56630
C        -32.03340      -21.85170        2.79450
C        -31.32480      -22.88270        3.41100
C        -30.56720      -23.87680        2.79550
C        -29.81380      -24.88740        3.49180
H        -29.77120      -25.00230        4.56720
C        -29.18700      -25.63630        2.53990
H        -28.53350      -26.48550        2.67990
C        -29.56990      -25.08580        1.26320
C        -29.13920      -25.58660        0.00040
C        -29.56980      -25.08580       -1.26240
C        -29.18680      -25.63610       -2.53910
H        -28.53330      -26.48530       -2.67910
C        -29.81360      -24.88720       -3.49110
H        -29.77090      -25.00190       -4.56640
C        -30.56700      -23.87660       -2.79480
C        -31.32450      -22.88240       -3.41020
C        -32.03320      -21.85150       -2.79370
C        -32.75780      -20.82070       -3.49010
H        -32.85320      -20.74410       -4.56550
C        -33.27400      -19.99150       -2.53800
H        -33.87670      -19.10550       -2.67790
C        -32.87100      -20.52690       -1.26150
C        -33.21260      -19.96220        0.00040
N        -32.12060      -21.65460        1.43390
N        -30.40630      -24.02170        1.43390
N        -30.40620      -24.02160       -1.43310
N        -32.12050      -21.65450       -1.43300
Zn       -31.27260      -22.84440        0.00040
H        -31.35280      -22.90250        4.49680
H        -31.35240      -22.90210       -4.49600
C        -28.20880      -26.63630        0.00040
C        -27.35420      -27.52210        0.00040
C        -26.39410      -28.46280        0.00030
C        -25.49170      -29.29990        0.00030
C        -23.91160      -30.62690        1.26330
C        -24.47220      -30.26040        2.53870
H        -25.33740      -29.62830        2.67910
C        -23.70880      -30.87100        3.49090
H        -23.82600      -30.83330        4.56620
C        -22.68030      -31.59700        2.79410
C        -21.66620      -32.33120        3.41010
C        -20.61690      -33.01040        2.79600
C        -19.56760      -33.70780        3.49240
H        -19.49030      -33.80390        4.56770
C        -18.72250      -34.19830        2.54050
H        -17.82060      -34.77670        2.68090
C        -19.26730      -33.80720        1.26460
C        -18.68970      -34.13050        0.00000
C        -19.26730      -33.80700       -1.26460
C        -18.72250      -34.19790       -2.54050
H        -17.82060      -34.77630       -2.68100
C        -19.56760      -33.70730       -3.49240
H        -19.49030      -33.80330       -4.56760
C        -20.61690      -33.01000       -2.79590
C        -21.66610      -32.33080       -3.40990
C        -22.68030      -31.59660       -2.79370
C        -23.70880      -30.87050       -3.49050
H        -23.82600      -30.83270       -4.56580
C        -24.47220      -30.26000       -2.53820
H        -25.33740      -29.62790       -2.67850
C        -23.91160      -30.62670       -1.26280
C        -24.42190      -30.20630        0.00030
N        -22.82680      -31.43790        1.43380
N        -20.41400      -33.08990        1.43380
N        -20.41400      -33.08970       -1.43370
N        -22.82680      -31.43770       -1.43340
Zn       -21.62690      -32.27200        0.00010
H        -21.68790      -32.36150        4.49590
H        -21.68780      -32.36090       -4.49560
C        -17.45920      -34.79560       -0.00000
C        -16.35020      -35.33350       -0.00010
C        -15.12690      -35.88360       -0.00010
C        -13.98900      -36.35720       -0.00020
C        -12.04900      -37.05280        1.26430
C        -12.70320      -36.90770        2.53960
H        -13.73500      -36.61910        2.68030
C        -11.77470      -37.21390        3.49160
H        -11.89810      -37.22140        4.56680
C        -10.55670      -37.53240        2.79490
C         -9.35040      -37.86460        3.40940
C         -8.12790      -38.13120        2.79470
C         -6.90150      -38.41550        3.49140
H         -6.79560      -38.47950        4.56660
C         -5.93710      -38.57600        2.53930
H         -4.88930      -38.80020        2.67990
C         -6.58380      -38.40040        1.26410
C         -5.92890      -38.49850       -0.00050
C         -6.58390      -38.40020       -1.26500
C         -5.93720      -38.57560       -2.54030
H         -4.88940      -38.79970       -2.68100
C         -6.90160      -38.41490       -3.49230
H         -6.79570      -38.47880       -4.56750
C         -8.12800      -38.13080       -2.79550
C         -9.35050      -37.86410       -3.41010
C        -10.55680      -37.53190       -2.79550
C        -11.77480      -37.21330       -3.49220
H        -11.89830      -37.22070       -4.56740
C        -12.70330      -36.90730       -2.54010
H        -13.73510      -36.61860       -2.68070
C        -12.04900      -37.05260       -1.26490
C        -12.67460      -36.83520       -0.00020
N        -10.75020      -37.43240        1.43350
N         -7.91030      -38.13260        1.43330
N         -7.91040      -38.13240       -1.43420
N        -10.75020      -37.43210       -1.43410
Zn        -9.33270      -37.79230       -0.00040
H         -9.35970      -37.90240        4.49510
H         -9.35980      -37.90160       -4.49580
C         -4.54280      -38.68650       -0.00050
C         -3.31530      -38.79630       -0.00060
C         -1.97640      -38.87790       -0.00060
C         -0.74450      -38.91730       -0.00060
C          1.31600      -38.88310        1.26390
C          0.65180      -38.97560        2.53990
H         -0.41570      -39.06790        2.68030
C          1.62810      -38.93450        3.49170
H          1.51490      -38.98340        4.56700
C          2.88140      -38.80550        2.79530
C          4.12610      -38.69260        3.40940
C          5.36550      -38.51480        2.79320
C          6.61370      -38.35090        3.49000
H          6.73500      -38.37190        4.56520
C          7.57360      -38.16600        2.53770
H          8.63350      -38.00920        2.67800
C          6.90680      -38.22960        1.26220
C          7.55410      -38.09510       -0.00070
C          6.90670      -38.22940       -1.26360
C          7.57350      -38.16560       -2.53910
H          8.63340      -38.00880       -2.67940
C          6.61360      -38.35040       -3.49130
H          6.73490      -38.37120       -4.56660
C          5.36540      -38.51440       -2.79450
C          4.12600      -38.69210       -3.41070
C          2.88130      -38.80510       -2.79660
C          1.62800      -38.93400       -3.49300
H          1.51480      -38.98270       -4.56830
C          0.65180      -38.97520       -2.54120
H         -0.41570      -39.06750       -2.68160
C          1.31600      -38.88290       -1.26520
C          0.65430      -38.90080       -0.00060
N          2.66470      -38.78170        1.43310
N          5.56910      -38.44240        1.43290
N          5.56900      -38.44220       -1.43420
N          2.66470      -38.78140       -1.43440
Zn         4.11890      -38.62230       -0.00070
H          4.13130      -38.72930        4.49510
H          4.13110      -38.72860       -4.49650
C          8.92320      -37.79120       -0.00070
C         10.11150      -37.47090       -0.00070
C         11.39960      -37.08580       -0.00070
C         12.56820      -36.70010       -0.00070
C         14.49510      -35.96230        1.26210
C         13.89980      -36.27070        2.53870
H         12.92590      -36.71750        2.67870
C         14.80340      -35.90030        3.49070
H         14.71210      -35.98200        4.56610
C         15.94100      -35.35730        2.79440
C         17.07470      -34.83080        3.41010
C         18.18200      -34.24910        2.79360
C         19.30370      -33.67490        3.49010
H         19.42380      -33.65180        4.56550
C         20.14690      -33.18180        2.53800
H         21.09310      -32.67900        2.67800
C         19.54070      -33.46760        1.26150
C         20.10610      -33.12710       -0.00050
C         19.54070      -33.46740       -1.26250
C         20.14680      -33.18150       -2.53900
H         21.09300      -32.67860       -2.67890
C         19.30360      -33.67440       -3.49120
H         19.42370      -33.65110       -4.56650
C         18.18190      -34.24870       -2.79470
C         17.07460      -34.83030       -3.41120
C         15.94090      -35.35690       -2.79560
C         14.80330      -35.89980       -3.49200
H         14.71200      -35.98130       -4.56730
C         13.89980      -36.27040       -2.54000
H         12.92580      -36.71710       -2.68000
C         14.49510      -35.96210       -1.26330
C         13.88090      -36.20460       -0.00060
N         15.73130      -35.41050        1.43290
N         18.35120      -34.11530        1.43290
N         18.35110      -34.11510       -1.43400
N         15.73120      -35.41030       -1.43410
Zn        17.04640      -34.77270       -0.00060
H         17.09010      -34.86140        4.49580
H         17.09000      -34.86070       -4.49700
C         21.29880      -32.38530       -0.00050
C         22.31460      -31.69190       -0.00040
C         23.40480      -30.90290       -0.00040
C         24.38120      -30.15500       -0.00040
C         25.95770      -28.82210        1.26180
C         25.49890      -29.31010        2.53780
H         24.72710      -30.05340        2.67780
C         26.23040      -28.66230        3.49000
H         26.17190      -28.77020        4.56530
C         27.12360      -27.77450        2.79340
C         28.02130      -26.90200        3.41010
C         28.87230      -25.98700        2.79570
C         29.74110      -25.07390        3.49200
H         29.84800      -25.01340        4.56730
C         30.37190      -24.32810        2.54020
H         31.09810      -23.54030        2.68040
C         29.89330      -24.79780        1.26370
C         30.31310      -24.28680       -0.00010
C         29.89320      -24.79770       -1.26400
C         30.37180      -24.32780       -2.54040
H         31.09800      -23.53990       -2.68060
C         29.74090      -25.07340       -3.49230
H         29.84780      -25.01280       -4.56760
C         28.87220      -25.98660       -2.79600
C         28.02110      -26.90150       -3.41060
C         27.12350      -27.77410       -2.79390
C         26.23030      -28.66190       -3.49060
H         26.17170      -28.76960       -4.56590
C         25.49880      -29.30980       -2.53840
H         24.72700      -30.05310       -2.67850
C         25.95770      -28.82190       -1.26240
C         25.45750      -29.25310       -0.00030
N         26.94330      -27.89250        1.43320
N         28.98710      -25.80230        1.43350
N         28.98710      -25.80210       -1.43380
N         26.94330      -27.89230       -1.43370
Zn        27.97250      -26.85540       -0.00020
H         28.04610      -26.92750        4.49590
H         28.04590      -26.92690       -4.49630
C         31.18560      -23.19140       -0.00010
C         31.91120      -22.19590       -0.00000
C         32.67040      -21.08880        0.00000
C         33.33860      -20.05390        0.00010
