# Supplementary material for: An 18-Porphyrin Nanoring at the Size Limit for Global Aromaticity
Source: J Am Chem Soc. 2025 Aug 28;147(36):32840–50. doi: 10.1021/jacs.5c09149 (PMC12426941; doi:10.1021/jacs.5c09149)
Supplement: Supplementary file 2 [file ja5c09149_si_002.zip › c-P18 ms xyz coordinates/c-P18 B3LYP xyz for NICS/c-P18 plus10.xyz]

702
c-P18 10+ oxidation state B3LYP/6-31g(d)
C         31.04540      -23.37640        1.26450
C         30.69680      -23.94880        2.54020
H         30.08980      -24.83150        2.68180
C         31.28840      -23.17010        3.49170
H         31.25700      -23.28990        4.56690
C         31.98420      -22.12110        2.79410
C         32.69130      -21.08840        3.40850
C         33.34090      -20.01850        2.79420
C         34.01000      -18.95240        3.49200
H         34.10620      -18.87450        4.56710
C         34.47570      -18.09240        2.54050
H         35.03000      -17.17560        2.68230
C         34.09800      -18.64570        1.26480
C         34.40450      -18.05880       -0.00020
C         34.09800      -18.64560       -1.26530
C         34.47570      -18.09210       -2.54090
H         35.03000      -17.17530       -2.68260
C         34.01000      -18.95200       -3.49250
H         34.10620      -18.87390       -4.56760
C         33.34090      -20.01820       -2.79480
C         32.69130      -21.08800       -3.40930
C         31.98420      -22.12080       -2.79500
C         31.28840      -23.16970       -3.49270
H         31.25700      -23.28940       -4.56780
C         30.69670      -23.94850       -2.54120
H         30.08980      -24.83120       -2.68300
C         31.04540      -23.37630       -1.26550
C         30.63690      -23.89750       -0.00050
N         31.82560      -22.27090        1.43300
N         33.41220      -19.81220        1.43310
N         33.41220      -19.81200       -1.43370
N         31.82560      -22.27080       -1.43380
Zn        32.62970      -21.04840       -0.00040
H         32.72540      -21.11050        4.49410
H         32.72540      -21.11000       -4.49490
C         35.03590      -16.81040       -0.00010
C         35.54450      -15.68750       -0.00000
C         36.06500      -14.45120        0.00000
C         36.51260      -13.30260        0.00010
C         37.16950      -11.34920        1.26530
C         37.03770      -12.00630        2.54090
H         36.76940      -13.04340        2.68250
C         37.32720      -11.07220        3.49250
H         37.33860      -11.19560        4.56760
C         37.62210       -9.84850        2.79490
C         37.93330       -8.63620        3.40940
C         38.17770       -7.40860        2.79510
C         38.44170       -6.17790        3.49290
H         38.50540       -6.07180        4.56800
C         38.58520       -5.21050        2.54140
H         38.79240       -4.15940        2.68320
C         38.41960       -5.85960        1.26570
C         38.50690       -5.20320        0.00070
C         38.41960       -5.85950       -1.26440
C         38.58530       -5.21010       -2.54000
H         38.79250       -4.15910       -2.68160
C         38.44180       -6.17740       -3.49160
H         38.50550       -6.07120       -4.56670
C         38.17780       -7.40820       -2.79400
C         37.93340       -8.63570       -3.40840
C         37.62220       -9.84810       -2.79420
C         37.32730      -11.07170       -3.49200
H         37.33880      -11.19490       -4.56710
C         37.03780      -12.00590       -2.54050
H         36.76940      -13.04300       -2.68230
C         37.16960      -11.34910       -1.26480
C         36.96400      -11.97850        0.00020
N         37.52440      -10.04350        1.43370
N         38.17420       -7.19030        1.43400
N         38.17420       -7.19010       -1.43280
N         37.52450      -10.04330       -1.43300
Zn        37.86180       -8.61970        0.00050
H         37.97280       -8.64530        4.49500
H         37.97300       -8.64460       -4.49410
C         38.67320       -3.81420        0.00080
C         38.76710       -2.58510        0.00090
C         38.83330       -1.24530        0.00100
C         38.86110       -0.01290        0.00100
C         38.81050        2.04740        1.26620
C         38.91130        1.38490        2.54180
H         39.01380        0.31860        2.68350
C         38.86390        2.36170        3.49340
H         38.91680        2.24980        4.56850
C         38.72260        3.61250        2.79570
C         38.60040        4.85820        3.41010
C         38.41030        6.09530        2.79580
C         38.23750        7.34210        3.49350
H         38.26100        7.46360        4.56870
C         38.04140        8.30020        2.54200
H         37.87660        9.35870        2.68380
C         38.10780        7.63350        1.26630
C         37.96540        8.28010        0.00130
C         38.10790        7.63360       -1.26370
C         38.04150        8.30040       -2.53940
H         37.87680        9.35890       -2.68110
C         38.23760        7.34230       -3.49090
H         38.26120        7.46390       -4.56610
C         38.41040        6.09550       -2.79330
C         38.60050        4.85840       -3.40770
C         38.72270        3.61270       -2.79340
C         38.86410        2.36200       -3.49110
H         38.91700        2.25010       -4.56620
C         38.91140        1.38510       -2.53960
H         39.01390        0.31880       -2.68140
C         38.81050        2.04750       -1.26390
C         38.83260        1.38570        0.00110
N         38.69750        3.39580        1.43460
N         38.33230        6.29920        1.43460
N         38.33240        6.29930       -1.43210
N         38.69760        3.39590       -1.43220
Zn        38.52770        4.84910        0.00120
H         38.64070        4.86320        4.49570
H         38.64090        4.86350       -4.49330
C         37.64660        9.64230        0.00140
C         37.31430       10.82940        0.00140
C         36.91820       12.11090        0.00140
C         36.52260       13.27850        0.00140
C         35.76990       15.19710        1.26640
C         36.09130       14.60920        2.54210
H         36.55260       13.64240        2.68380
C         35.71240       15.51080        3.49360
H         35.80040       15.42380        4.56870
C         35.15160       16.63770        2.79590
C         34.61040       17.76630        3.41020
C         34.00840       18.86370        2.79580
C         33.41930       19.97600        3.49350
H         33.39970       20.09830        4.56860
C         32.90720       20.80920        2.54190
H         32.39010       21.74740        2.68360
C         33.19790       20.20540        1.26630
C         32.84280       20.76420        0.00120
C         33.19800       20.20540       -1.26380
C         32.90740       20.80910       -2.53950
H         32.39040       21.74730       -2.68130
C         33.41960       19.97600       -3.49100
H         33.40010       20.09820       -4.56610
C         34.00870       18.86360       -2.79330
C         34.61070       17.76620       -3.40760
C         35.15180       16.63770       -2.79320
C         35.71270       15.51080       -3.49090
H         35.80080       15.42370       -4.56600
C         36.09150       14.60920       -2.53930
H         36.55280       13.64230       -2.68100
C         35.77000       15.19710       -1.26370
C         36.01720       14.58290        0.00140
N         35.20230       16.42540        1.43470
N         33.86540       19.02840        1.43460
N         33.86550       19.02840       -1.43210
N         35.20240       16.42540       -1.43210
Zn        34.54530       17.73280        0.00130
H         34.64650       17.78490        4.49580
H         34.64690       17.78480       -4.49320
C         32.07710       21.93500        0.00110
C         31.35880       22.93680        0.00110
C         30.54810       24.00550        0.00110
C         29.77700       24.96730        0.00100
C         28.41350       26.51280        1.26600
C         28.91650       26.07020        2.54170
H         29.68060       25.31940        2.68340
C         28.25220       26.78800        3.49320
H         28.36460       26.73630        4.56830
C         27.33980       27.65510        2.79540
C         26.44530       28.53070        3.40970
C         25.50440       29.35600        2.79530
C         24.57040       30.19990        3.49300
H         24.51020       30.30810        4.56810
C         23.80430       30.80770        2.54140
H         22.99760       31.51260        2.68310
C         24.28390       30.33970        1.26570
C         23.75920       30.74330        0.00070
C         24.28400       30.33960       -1.26430
C         23.80450       30.80760       -2.54000
H         22.99780       31.51250       -2.68180
C         24.57070       30.19980       -3.49150
H         24.51060       30.30800       -4.56660
C         25.50460       29.35590       -2.79380
C         26.44560       28.53050       -3.40810
C         27.34000       27.65500       -2.79370
C         28.25250       26.78790       -3.49130
H         28.36500       26.73610       -4.56640
C         28.91670       26.07010       -2.53970
H         29.68080       25.31930       -2.68140
C         28.41360       26.51280       -1.26410
C         28.85590       26.02020        0.00100
N         27.46000       27.47290        1.43430
N         25.31370       29.46190        1.43420
N         25.31380       29.46190       -1.43260
N         27.46010       27.47290       -1.43250
Zn        26.39560       28.47680        0.00080
H         26.47290       28.56050        4.49530
H         26.47330       28.56030       -4.49370
C         22.63930       31.58180        0.00060
C         21.62170       32.27750        0.00060
C         20.49450       33.00460        0.00050
C         19.44100       33.64470        0.00050
C         17.63110       34.63070        1.26540
C         18.25520       34.38690        2.54110
H         19.23000       33.94270        2.68290
C         17.38540       34.83420        3.49260
H         17.50880       34.82410        4.56770
C         16.23150       35.33700        2.79490
C         15.09150       35.85380        3.40920
C         13.92500       36.30760        2.79480
C         12.75880       36.78110        3.49240
H         12.66520       36.86230        4.56750
C         11.83100       37.09020        2.54090
H         10.83180       37.47670        2.68250
C         12.44170       36.81440        1.26520
C         11.81050       37.01420        0.00010
C         12.44180       36.81440       -1.26490
C         11.83110       37.09020       -2.54060
H         10.83200       37.47660       -2.68230
C         12.75900       36.78100       -3.49200
H         12.66550       36.86220       -4.56720
C         13.92520       36.30750       -2.79430
C         15.09180       35.85370       -3.40860
C         16.23170       35.33690       -2.79420
C         17.38570       34.83410       -3.49190
H         17.50910       34.82400       -4.56700
C         18.25530       34.38690       -2.54030
H         19.23020       33.94260       -2.68200
C         17.63120       34.63070       -1.26470
C         18.21530       34.31910        0.00040
N         16.40680       35.20690        1.43370
N         13.70960       36.34180        1.43360
N         13.70970       36.34180       -1.43320
N         16.40690       35.20680       -1.43310
Zn        15.06320       35.78620        0.00030
H         15.10720       35.89130        4.49480
H         15.10760       35.89110       -4.49420
C         10.47140       37.41910        0.00010
C          9.27720       37.72490        0.00010
C          7.96940       38.02270        0.00000
C          6.76050       38.26400        0.00000
C          4.72260       38.57180        1.26510
C          5.39250       38.55610        2.54070
H          6.46040       38.47190        2.68240
C          4.42230       38.67910        3.49220
H          4.54170       38.71170        4.56740
C          3.16600       38.75700        2.79460
C          1.91800       38.85300        3.40900
C          0.66670       38.88070        2.79460
C         -0.59120       38.92700        3.49230
H         -0.70680       38.97130        4.56740
C         -1.56880       38.90030        2.54080
H         -2.63980       38.92190        2.68250
C         -0.90070       38.84990        1.26510
C         -1.56220       38.82190        0.00010
C         -0.90070       38.84990       -1.26500
C         -1.56890       38.90030       -2.54060
H         -2.63990       38.92180       -2.68230
C         -0.59130       38.92690       -3.49220
H         -0.70690       38.97120       -4.56730
C          0.66660       38.88060       -2.79450
C          1.91800       38.85290       -3.40890
C          3.16590       38.75700       -2.79450
C          4.42220       38.67890       -3.49220
H          4.54160       38.71160       -4.56730
C          5.39240       38.55600       -2.54070
H          6.46040       38.47180       -2.68240
C          4.72260       38.57180       -1.26500
C          5.37810       38.47870        0.00000
N          3.37510       38.69460        1.43340
N          0.45240       38.83920        1.43340
N          0.45240       38.83920       -1.43330
N          3.37510       38.69460       -1.43340
Zn         1.91440       38.77970        0.00000
H          1.92000       38.89360        4.49460
H          1.91990       38.89350       -4.49450
C         -2.95900       38.74460        0.00010
C         -4.18580       38.62360        0.00010
C         -5.51660       38.45620        0.00010
C         -6.73510       38.26970        0.00010
C         -8.75540       37.86200        1.26520
C         -8.12050       38.07640        2.54090
H         -7.08820       38.36250        2.68260
C         -9.07430       37.86010        3.49240
H         -8.97320       37.93170        4.56750
C        -10.28150       37.50370        2.79470
C        -11.48700       37.16700        3.40910
C        -12.67230       36.76490        2.79480
C        -13.87020       36.37820        3.49250
H        -13.99390       36.38030        4.56760
C        -14.77970       36.01870        2.54100
H        -15.79350       35.67260        2.68270
C        -14.13460       36.19990        1.26530
C        -14.74660       35.94730        0.00030
C        -14.13460       36.19990       -1.26480
C        -14.77980       36.01870       -2.54040
H        -15.79360       35.67260       -2.68210
C        -13.87030       36.37810       -3.49200
H        -13.99410       36.38020       -4.56710
C        -12.67240       36.76490       -2.79430
C        -11.48710       37.16690       -3.40870
C        -10.28160       37.50360       -2.79430
C         -9.07440       37.86000       -3.49200
H         -8.97340       37.93160       -4.56720
C         -8.12060       38.07630       -2.54050
H         -7.08830       38.36250       -2.68230
C         -8.75550       37.86200       -1.26490
C         -8.10760       37.99870        0.00020
N        -10.06370       37.51660        1.43360
N        -12.85950       36.65270        1.43360
N        -12.85950       36.65260       -1.43310
N        -10.06370       37.51650       -1.43320
Zn       -11.46540       37.09690        0.00020
H        -11.49900       37.20580        4.49470
H        -11.49910       37.20570       -4.49430
C        -16.03270       35.39680        0.00030
C        -17.14410       34.86350        0.00030
C        -18.33740       34.25090        0.00040
C        -19.41860       33.65870        0.00040
C        -21.17750       32.58440        1.26540
C        -20.65430       33.00300        2.54110
H        -19.78210       33.62510        2.68280
C        -21.47650       32.47350        3.49260
H        -21.40600       32.57520        4.56770
C        -22.48890       31.72550        2.79490
C        -23.50650       30.99670        3.40920
C        -24.48270       30.21350        2.79480
C        -25.47600       29.44030        3.49250
H        -25.59300       29.39990        4.56760
C        -26.20770       28.79140        2.54100
H        -27.04190       28.11930        2.68270
C        -25.66350       29.18230        1.26530
C        -26.15210       28.73560        0.00030
C        -25.66340       29.18230       -1.26470
C        -26.20760       28.79140       -2.54040
H        -27.04190       28.11940       -2.68210
C        -25.47590       29.44030       -3.49190
H        -25.59290       29.39990       -4.56710
C        -24.48270       30.21350       -2.79420
C        -23.50640       30.99680       -3.40860
C        -22.48880       31.72560       -2.79420
C        -21.47640       32.47350       -3.49190
H        -21.40590       32.57520       -4.56700
C        -20.65420       33.00300       -2.54040
H        -19.78210       33.62510       -2.68210
C        -21.17750       32.58440       -1.26470
C        -20.61550       32.93450        0.00030
N        -22.28860       31.81220        1.43370
N        -24.62020       30.04400        1.43370
N        -24.62020       30.04400       -1.43310
N        -22.28860       31.81220       -1.43310
Zn       -23.46220       30.93830        0.00030
H        -23.53100       31.02910        4.49480
H        -23.53090       31.02910       -4.49420
C        -27.17240       27.77840        0.00030
C        -28.03430       26.89710        0.00030
C        -28.94610       25.91340        0.00020
C        -29.75960       24.98720        0.00020
C        -31.04530       23.37630        1.26520
C        -30.69670       23.94850        2.54090
H        -30.08980       24.83120        2.68260
C        -31.28840       23.16980        3.49240
H        -31.25710       23.28950        4.56750
C        -31.98420       22.12090        2.79460
C        -32.69140       21.08810        3.40900
C        -33.34100       20.01830        2.79460
C        -34.01010       18.95210        3.49220
H        -34.10630       18.87410        4.56730
C        -34.47580       18.09220        2.54070
H        -35.03010       17.17550        2.68240
C        -34.09800       18.64560        1.26500
C        -34.40450       18.05880       -0.00000
C        -34.09800       18.64570       -1.26510
C        -34.47570       18.09230       -2.54070
H        -35.03000       17.17560       -2.68250
C        -34.01000       18.95220       -3.49220
H        -34.10610       18.87430       -4.56740
C        -33.34090       20.01840       -2.79450
C        -32.69120       21.08820       -3.40880
C        -31.98410       22.12100       -2.79440
C        -31.28830       23.16990       -3.49210
H        -31.25680       23.28970       -4.56720
C        -30.69660       23.94860       -2.54050
H        -30.08970       24.83130       -2.68220
C        -31.04530       23.37630       -1.26490
C        -30.63680       23.89740        0.00020
N        -31.82560       22.27080        1.43350
N        -33.41220       19.81200        1.43340
N        -33.41210       19.81210       -1.43340
N        -31.82550       22.27090       -1.43330
Zn       -32.62960       21.04840        0.00010
H        -32.72550       21.11010        4.49460
H        -32.72530       21.11030       -4.49440
C        -35.03600       16.81050       -0.00010
C        -35.54460       15.68760       -0.00010
C        -36.06510       14.45130       -0.00020
C        -36.51270       13.30270       -0.00020
C        -37.16960       11.34920        1.26480
C        -37.03790       12.00610        2.54050
H        -36.76960       13.04320        2.68220
C        -37.32740       11.07190        3.49190
H        -37.33890       11.19520        4.56710
C        -37.62230        9.84830        2.79420
C        -37.93350        8.63590        3.40850
C        -38.17790        7.40840        2.79410
C        -38.44190        6.17760        3.49180
H        -38.50560        6.07140        4.56690
C        -38.58530        5.21020        2.54020
H        -38.79250        4.15920        2.68190
C        -38.41960        5.85950        1.26460
C        -38.50690        5.20330       -0.00050
C        -38.41960        5.85960       -1.26550
C        -38.58510        5.21040       -2.54120
H        -38.79230        4.15940       -2.68300
C        -38.44170        6.17780       -3.49270
H        -38.50530        6.07170       -4.56780
C        -38.17770        7.40850       -2.79500
C        -37.93330        8.63610       -3.40930
C        -37.62220        9.84840       -2.79490
C        -37.32720       11.07210       -3.49250
H        -37.33860       11.19540       -4.56760
C        -37.03770       12.00620       -2.54100
H        -36.76940       13.04340       -2.68260
C        -37.16960       11.34920       -1.26530
C        -36.96410       11.97860       -0.00030
N        -37.52450       10.04340        1.43310
N        -38.17420        7.19020        1.43300
N        -38.17410        7.19030       -1.43380
N        -37.52450       10.04350       -1.43370
Zn       -37.86190        8.61970       -0.00040
H        -37.97310        8.64490        4.49410
H        -37.97280        8.64510       -4.49490
C        -38.67320        3.81420       -0.00050
C        -38.76700        2.58510       -0.00060
C        -38.83330        1.24540       -0.00060
C        -38.86110        0.01300       -0.00070
C        -38.81050       -2.04750        1.26430
C        -38.91130       -1.38500        2.54000
H        -39.01390       -0.31870        2.68170
C        -38.86400       -2.36190        3.49150
H        -38.91700       -2.25000        4.56670
C        -38.72270       -3.61260        2.79380
C        -38.60050       -4.85830        3.40820
C        -38.41040       -6.09540        2.79380
C        -38.23750       -7.34230        3.49140
H        -38.26110       -7.46380        4.56660
C        -38.04140       -8.30030        2.53990
H        -37.87670       -9.35890        2.68160
C        -38.10780       -7.63360        1.26430
C        -37.96530       -8.28010       -0.00080
C        -38.10770       -7.63350       -1.26580
C        -38.04130       -8.30020       -2.54150
H        -37.87650       -9.35880       -2.68320
C        -38.23730       -7.34210       -3.49300
H        -38.26080       -7.46360       -4.56810
C        -38.41020       -6.09530       -2.79530
C        -38.60020       -4.85820       -3.40970
C        -38.72250       -3.61250       -2.79530
C        -38.86380       -2.36170       -3.49290
H        -38.91670       -2.24980       -4.56810
C        -38.91120       -1.38490       -2.54140
H        -39.01370       -0.31860       -2.68310
C        -38.81040       -2.04740       -1.26570
C        -38.83250       -1.38570       -0.00070
N        -38.69750       -3.39580        1.43270
N        -38.33230       -6.29920        1.43260
N        -38.33220       -6.29920       -1.43420
N        -38.69740       -3.39580       -1.43410
Zn       -38.52760       -4.84910       -0.00070
H        -38.64080       -4.86340        4.49380
H        -38.64050       -4.86320       -4.49530
C        -37.64640       -9.64230       -0.00080
C        -37.31420      -10.82930       -0.00080
C        -36.91800      -12.11090       -0.00080
C        -36.52250      -13.27840       -0.00080
C        -35.76990      -15.19710        1.26420
C        -36.09130      -14.60920        2.53990
H        -36.55260      -13.64230        2.68160
C        -35.71260      -15.51080        3.49140
H        -35.80060      -15.42370        4.56660
C        -35.15170      -16.63770        2.79380
C        -34.61060      -17.76630        3.40810
C        -34.00850      -18.86360        2.79380
C        -33.41950      -19.97600        3.49150
H        -33.40000      -20.09830        4.56660
C        -32.90730      -20.80920        2.54000
H        -32.39030      -21.74740        2.68170
C        -33.19790      -20.20540        1.26430
C        -32.84270      -20.76420       -0.00070
C        -33.19780      -20.20540       -1.26580
C        -32.90710      -20.80910       -2.54140
H        -32.39010      -21.74730       -2.68310
C        -33.41920      -19.97600       -3.49300
H        -33.39970      -20.09820       -4.56810
C        -34.00830      -18.86360       -2.79530
C        -34.61030      -17.76620       -3.40970
C        -35.15150      -16.63760       -2.79530
C        -35.71230      -15.51070       -3.49300
H        -35.80030      -15.42370       -4.56820
C        -36.09120      -14.60910       -2.54150
H        -36.55240      -13.64230       -2.68320
C        -35.76980      -15.19710       -1.26580
C        -36.01710      -14.58290       -0.00080
N        -35.20220      -16.42540        1.43260
N        -33.86540      -19.02840        1.43260
N        -33.86530      -19.02840       -1.43410
N        -35.20210      -16.42540       -1.43420
Zn       -34.54520      -17.73280       -0.00080
H        -34.64670      -17.78480        4.49370
H        -34.64640      -17.78480       -4.49530
C        -32.07710      -21.93500       -0.00070
C        -31.35870      -22.93680       -0.00070
C        -30.54810      -24.00550       -0.00060
C        -29.77700      -24.96730       -0.00060
C        -28.41350      -26.51280        1.26450
C        -28.91670      -26.07020        2.54020
H        -29.68080      -25.31940        2.68180
C        -28.25240      -26.78790        3.49170
H        -28.36500      -26.73620        4.56680
C        -27.34000      -27.65510        2.79410
C        -26.44560      -28.53060        3.40850
C        -25.50460      -29.35600        2.79420
C        -24.57070      -30.19990        3.49190
H        -24.51060      -30.30810        4.56700
C        -23.80450      -30.80770        2.54040
H        -22.99780      -31.51260        2.68210
C        -24.28400      -30.33970        1.26470
C        -23.75920      -30.74340       -0.00030
C        -24.28390      -30.33970       -1.26540
C        -23.80430      -30.80770       -2.54100
H        -22.99760      -31.51260       -2.68270
C        -24.57040      -30.19990       -3.49260
H        -24.51020      -30.30810       -4.56770
C        -25.50440      -29.35600       -2.79490
C        -26.44530      -28.53060       -3.40930
C        -27.33980      -27.65510       -2.79500
C        -28.25210      -26.78800       -3.49280
H        -28.36460      -26.73620       -4.56790
C        -28.91650      -26.07020       -2.54130
H        -29.68050      -25.31940       -2.68300
C        -28.41340      -26.51280       -1.26560
C        -28.85590      -26.02020       -0.00060
N        -27.46010      -27.47290        1.43290
N        -25.31380      -29.46200        1.43300
N        -25.31370      -29.46200       -1.43380
N        -27.46000      -27.47290       -1.43390
Zn       -26.39560      -28.47690       -0.00040
H        -26.47320      -28.56040        4.49410
H        -26.47290      -28.56040       -4.49500
C        -22.63930      -31.58180       -0.00030
C        -21.62170      -32.27760       -0.00020
C        -20.49450      -33.00470       -0.00020
C        -19.44100      -33.64480       -0.00020
C        -17.63120      -34.63090        1.26490
C        -18.25530      -34.38700        2.54050
H        -19.23010      -33.94280        2.68230
C        -17.38560      -34.83430        3.49210
H        -17.50900      -34.82420        4.56720
C        -16.23170      -35.33710        2.79440
C        -15.09170      -35.85390        3.40870
C        -13.92520      -36.30770        2.79440
C        -12.75890      -36.78120        3.49210
H        -12.66550      -36.86240        4.56720
C        -11.83110      -37.09040        2.54050
H        -10.83200      -37.47680        2.68220
C        -12.44180      -36.81460        1.26490
C        -11.81060      -37.01440       -0.00020
C        -12.44180      -36.81450       -1.26520
C        -11.83110      -37.09030       -2.54090
H        -10.83200      -37.47670       -2.68260
C        -12.75890      -36.78120       -3.49240
H        -12.66540      -36.86230       -4.56750
C        -13.92520      -36.30760       -2.79470
C        -15.09170      -35.85390       -3.40910
C        -16.23160      -35.33710       -2.79470
C        -17.38560      -34.83420       -3.49240
H        -17.50900      -34.82410       -4.56750
C        -18.25530      -34.38700       -2.54090
H        -19.23010      -33.94280       -2.68260
C        -17.63120      -34.63080       -1.26520
C        -18.21530      -34.31920       -0.00020
N        -16.40690      -35.20700        1.43320
N        -13.70970      -36.34200        1.43320
N        -13.70970      -36.34190       -1.43360
N        -16.40680      -35.20700       -1.43360
Zn       -15.06320      -35.78630       -0.00020
H        -15.10750      -35.89140        4.49430
H        -15.10740      -35.89130       -4.49470
C        -10.47150      -37.41930       -0.00020
C         -9.27730      -37.72510       -0.00020
C         -7.96940      -38.02280       -0.00020
C         -6.76050      -38.26410       -0.00020
C         -4.72260      -38.57190        1.26480
C         -5.39240      -38.55620        2.54050
H         -6.46040      -38.47200        2.68220
C         -4.42220      -38.67920        3.49190
H         -4.54160      -38.71190        4.56710
C         -3.16590      -38.75720        2.79420
C         -1.91790      -38.85310        3.40860
C         -0.66660      -38.88080        2.79410
C          0.59130      -38.92710        3.49180
H          0.70690      -38.97140        4.56690
C          1.56890      -38.90040        2.54030
H          2.63990      -38.92200        2.68190
C          0.90070      -38.85000        1.26460
C          1.56210      -38.82190       -0.00050
C          0.90060      -38.84990       -1.26550
C          1.56870      -38.90030       -2.54120
H          2.63980      -38.92180       -2.68290
C          0.59110      -38.92690       -3.49270
H          0.70670      -38.97120       -4.56780
C         -0.66680      -38.88060       -2.79490
C         -1.91810      -38.85290       -3.40930
C         -3.16610      -38.75700       -2.79490
C         -4.42240      -38.67900       -3.49250
H         -4.54180      -38.71160       -4.56760
C         -5.39260      -38.55600       -2.54100
H         -6.46050      -38.47190       -2.68260
C         -4.72270      -38.57180       -1.26530
C         -5.37810      -38.47880       -0.00030
N         -3.37510      -38.69480        1.43310
N         -0.45240      -38.83930        1.43300
N         -0.45250      -38.83920       -1.43380
N         -3.37520      -38.69470       -1.43370
Zn        -1.91440      -38.77980       -0.00040
H         -1.91990      -38.89370        4.49420
H         -1.92020      -38.89350       -4.49490
C          2.95890      -38.74460       -0.00050
C          4.18570      -38.62370       -0.00050
C          5.51660      -38.45620       -0.00060
C          6.73510      -38.26960       -0.00060
C          8.75540      -37.86200        1.26440
C          8.12060      -38.07640        2.54010
H          7.08830      -38.36250        2.68180
C          9.07440      -37.86010        3.49160
H          8.97340      -37.93170        4.56670
C         10.28160      -37.50370        2.79380
C         11.48710      -37.16700        3.40820
C         12.67240      -36.76490        2.79380
C         13.87030      -36.37820        3.49140
H         13.99410      -36.38030        4.56660
C         14.77970      -36.01870        2.53990
H         15.79360      -35.67260        2.68160
C         14.13460      -36.19980        1.26420
C         14.74660      -35.94720       -0.00080
C         14.13450      -36.19970       -1.26580
C         14.77960      -36.01850       -2.54150
H         15.79340      -35.67240       -2.68330
C         13.87000      -36.37790       -3.49300
H         13.99380      -36.38000       -4.56820
C         12.67220      -36.76470       -2.79530
C         11.48690      -37.16680       -3.40960
C         10.28140      -37.50350       -2.79520
C          9.07410      -37.85990       -3.49290
H          8.97310      -37.93140       -4.56800
C          8.12040      -38.07620       -2.54130
H          7.08810      -38.36240       -2.68300
C          8.75530      -37.86190       -1.26570
C          8.10760      -37.99860       -0.00060
N         10.06370      -37.51650        1.43270
N         12.85950      -36.65260        1.43260
N         12.85940      -36.65250       -1.43420
N         10.06360      -37.51640       -1.43410
Zn        11.46530      -37.09680       -0.00070
H         11.49920      -37.20590        4.49380
H         11.49880      -37.20560       -4.49520
C         16.03270      -35.39670       -0.00080
C         17.14400      -34.86340       -0.00090
C         18.33740      -34.25080       -0.00090
C         19.41850      -33.65860       -0.00090
C         21.17740      -32.58440        1.26420
C         20.65420      -33.00300        2.53990
H         19.78210      -33.62510        2.68150
C         21.47640      -32.47350        3.49140
H         21.40600      -32.57540        4.56650
C         22.48890      -31.72560        2.79370
C         23.50650      -30.99680        3.40810
C         24.48270      -30.21350        2.79380
C         25.47600      -29.44040        3.49150
H         25.59310      -29.40010        4.56660
C         26.20770      -28.79150        2.54000
H         27.04190      -28.11950        2.68170
C         25.66350      -29.18230        1.26430
C         26.15210      -28.73560       -0.00070
C         25.66340      -29.18220       -1.26580
C         26.20760      -28.79120       -2.54150
H         27.04190      -28.11920       -2.68310
C         25.47590      -29.44010       -3.49300
H         25.59290      -29.39960       -4.56810
C         24.48260      -30.21330       -2.79530
C         23.50630      -30.99650       -3.40970
C         22.48880      -31.72530       -2.79540
C         21.47630      -32.47320       -3.49310
H         21.40580      -32.57490       -4.56820
C         20.65410      -33.00270       -2.54160
H         19.78200      -33.62480       -2.68330
C         21.17740      -32.58420       -1.26590
C         20.61540      -32.93440       -0.00090
N         22.28860      -31.81220        1.43260
N         24.62020      -30.04400        1.43260
N         24.62010      -30.04390       -1.43420
N         22.28850      -31.81210       -1.43420
Zn        23.46210      -30.93830       -0.00080
H         23.53100      -31.02930        4.49370
H         23.53090      -31.02880       -4.49530
C         27.17240      -27.77840       -0.00070
C         28.03430      -26.89710       -0.00070
C         28.94620      -25.91340       -0.00060
C         29.75970      -24.98720       -0.00060
