# Supplementary material for: An 18-Porphyrin Nanoring at the Size Limit for Global Aromaticity
Source: J Am Chem Soc. 2025 Aug 28;147(36):32840–50. doi: 10.1021/jacs.5c09149 (PMC12426941; doi:10.1021/jacs.5c09149)
Supplement: Supplementary file 2 [file ja5c09149_si_002.zip › c-P18 ms xyz coordinates/c-P18 B3LYP xyz for NICS/c-P18 plus12.xyz]

702
c-P18 12+ oxidation state B3LYP/6-31g(d)
C         31.19390      -23.17510        1.26770
C         30.85560      -23.75420        2.54410
H         30.26260      -24.64610        2.68700
C         31.43790      -22.96840        3.49460
H         31.41110      -23.09000        4.56970
C         32.11730      -21.90800        2.79630
C         32.80970      -20.86730        3.40800
C         33.44460      -19.78540        2.79170
C         34.09900      -18.71170        3.49100
H         34.19520      -18.63380        4.56600
C         34.55230      -17.84420        2.53980
H         35.09450      -16.92050        2.68280
C         34.18170      -18.40130        1.26380
C         34.48030      -17.81200        0.00010
C         34.18170      -18.40120       -1.26360
C         34.55230      -17.84410       -2.53950
H         35.09450      -16.92040       -2.68250
C         34.09900      -18.71160       -3.49070
H         34.19520      -18.63370       -4.56580
C         33.44460      -19.78540       -2.79150
C         32.80970      -20.86720       -3.40780
C         32.11730      -21.90790       -2.79610
C         31.43790      -22.96830       -3.49450
H         31.41110      -23.08980       -4.56950
C         30.85560      -23.75410       -2.54390
H         30.26260      -24.64610       -2.68680
C         31.19390      -23.17510       -1.26760
C         30.79040      -23.70210        0.00010
N         31.95680      -22.06030        1.43320
N         33.51090      -19.57860        1.43280
N         33.51090      -19.57860       -1.43260
N         31.95680      -22.06030       -1.43300
Zn        32.74780      -20.82630        0.00010
H         32.84740      -20.88880        4.49350
H         32.84740      -20.88870       -4.49330
C         35.10060      -16.55290        0.00020
C         35.59840      -15.42710        0.00020
C         36.11160      -14.18390        0.00020
C         36.55290      -13.03480        0.00020
C         37.20540      -11.07650        1.26390
C         37.07510      -11.73280        2.53990
H         36.80780      -12.77000        2.68280
C         37.36570      -10.79820        3.49110
H         37.37900      -10.92130        4.56610
C         37.65930       -9.57550        2.79190
C         37.97250       -8.36080        3.40820
C         38.21580       -7.13470        2.79650
C         38.48230       -5.90390        3.49480
H         38.54910       -5.79880        4.56990
C         38.62400       -4.93620        2.54430
H         38.83290       -3.88570        2.68720
C         38.45520       -5.58520        1.26790
C         38.54100       -4.92710        0.00030
C         38.45520       -5.58520       -1.26740
C         38.62400       -4.93610       -2.54370
H         38.83290       -3.88560       -2.68660
C         38.48230       -5.90380       -3.49430
H         38.54910       -5.79880       -4.56930
C         38.21590       -7.13470       -2.79590
C         37.97250       -8.36070       -3.40760
C         37.65930       -9.57540       -2.79140
C         37.36570      -10.79820       -3.49060
H         37.37900      -10.92120       -4.56570
C         37.07510      -11.73280       -2.53940
H         36.80780      -12.77000       -2.68240
C         37.20540      -11.07650       -1.26350
C         37.00140      -11.70480        0.00020
N         37.56040       -9.76880        1.43290
N         38.20960       -6.91360        1.43340
N         38.20960       -6.91350       -1.43290
N         37.56040       -9.76880       -1.43250
Zn        37.89970       -8.34610        0.00030
H         38.01430       -8.37220        4.49360
H         38.01440       -8.37210       -4.49310
C         38.70360       -3.54220        0.00030
C         38.79820       -2.31020        0.00030
C         38.86530       -0.97460        0.00030
C         38.89630        0.26060        0.00030
C         38.85090        2.31850        1.26840
C         38.96250        1.65820        2.54280
H         39.07240        0.59290        2.68650
C         38.91630        2.63690        3.49370
H         38.97730        2.52670        4.56850
C         38.76420        3.88440        2.79460
C         38.63780        5.13120        3.40680
C         38.43450        6.36780        2.79460
C         38.25570        7.61180        3.49370
H         38.28580        7.73410        4.56850
C         38.04480        8.56860        2.54280
H         37.87290        9.62570        2.68650
C         38.10940        7.90210        1.26840
C         37.95470        8.54880        0.00030
C         38.10940        7.90210       -1.26780
C         38.04490        8.56860       -2.54220
H         37.87290        9.62570       -2.68590
C         38.25570        7.61180       -3.49310
H         38.28580        7.73410       -4.56790
C         38.43450        6.36780       -2.79400
C         38.63780        5.13120       -3.40620
C         38.76430        3.88440       -2.79400
C         38.91640        2.63690       -3.49310
H         38.97730        2.52670       -4.56790
C         38.96250        1.65820       -2.54220
H         39.07240        0.59290       -2.68590
C         38.85090        2.31850       -1.26780
C         38.87030        1.65380        0.00030
N         38.73200        3.66540        1.43340
N         38.34620        6.57080        1.43340
N         38.34620        6.57080       -1.43280
N         38.73200        3.66540       -1.43280
Zn        38.55250        5.11990        0.00030
H         38.68610        5.13760        4.49220
H         38.68610        5.13760       -4.49160
C         37.61610        9.90040        0.00030
C         37.26380       11.08480        0.00030
C         36.85040       12.35650        0.00030
C         36.43750       13.52110        0.00030
C         35.66450       15.42850        1.26790
C         35.99680       14.84600        2.54430
H         36.47270       13.88650        2.68720
C         35.60740       15.74320        3.49480
H         35.69930       15.65920        4.56990
C         35.02890       16.86180        2.79650
C         34.47390       17.98180        3.40820
C         33.85450       19.07260        2.79190
C         33.25180       20.17630        3.49110
H         33.23250       20.29860        4.56620
C         32.72730       21.00260        2.53990
H         32.19850       21.93400        2.68290
C         33.02440       20.40310        1.26400
C         32.66350       20.95630        0.00030
C         33.02440       20.40310       -1.26340
C         32.72730       21.00260       -2.53940
H         32.19850       21.93400       -2.68240
C         33.25190       20.17630       -3.49060
H         33.23260       20.29860       -4.56560
C         33.85450       19.07260       -2.79140
C         34.47390       17.98180       -3.40760
C         35.02890       16.86180       -2.79590
C         35.60740       15.74320       -3.49430
H         35.69930       15.65920       -4.56930
C         35.99680       14.84600       -2.54370
H         36.47270       13.88650       -2.68660
C         35.66450       15.42850       -1.26740
C         35.91900       14.81550        0.00030
N         35.08060       16.64670        1.43340
N         33.70850       19.23340        1.43300
N         33.70850       19.23340       -1.43240
N         35.08060       16.64670       -1.43290
Zn        34.40750       17.94870        0.00030
H         34.51130       18.00370        4.49360
H         34.51140       18.00370       -4.49310
C         31.88330       22.12320        0.00030
C         31.15750       23.11730        0.00030
C         30.33770       24.18350        0.00030
C         29.56340       25.14040        0.00030
C         28.19420       26.68520        1.26400
C         28.69730       26.24400        2.53990
H         29.46160       25.49360        2.68290
C         28.03350       26.96320        3.49110
H         28.14670       26.91320        4.56620
C         27.12170       27.82920        2.79190
C         26.22670       28.70820        3.40820
C         25.28690       29.53230        2.79650
C         24.35460       30.37890        3.49490
H         24.29700       30.48930        4.56990
C         23.58760       30.98570        2.54430
H         22.78250       31.69220        2.68730
C         24.06510       30.51490        1.26800
C         23.53810       30.91840        0.00030
C         24.06500       30.51490       -1.26730
C         23.58750       30.98570       -2.54360
H         22.78250       31.69220       -2.68650
C         24.35450       30.37890       -3.49420
H         24.29690       30.48930       -4.56920
C         25.28690       29.53240       -2.79590
C         26.22670       28.70820       -3.40760
C         27.12170       27.82920       -2.79130
C         28.03340       26.96330       -3.49050
H         28.14660       26.91320       -4.56560
C         28.69730       26.24400       -2.53940
H         29.46150       25.49360       -2.68240
C         28.19420       26.68520       -1.26340
C         28.63610       26.19420        0.00030
N         27.23960       27.64680        1.43300
N         25.09230       29.63760        1.43350
N         25.09230       29.63760       -1.43280
N         27.23960       27.64690       -1.43240
Zn        26.17760       28.65250        0.00030
H         26.25750       28.73870        4.49370
H         26.25740       28.73880       -4.49310
C         22.42030       31.75200        0.00040
C         21.40080       32.45010        0.00040
C         20.27800       33.17630        0.00040
C         19.22370       33.82090        0.00040
C         17.41900       34.81070        1.26850
C         18.04670       34.57720        2.54290
H         19.02420       34.13970        2.68660
C         17.17610       35.02660        3.49390
H         17.30200       35.02430        4.56870
C         16.01970       35.51870        2.79470
C         14.87670       36.03270        3.40700
C         13.70410       36.47490        2.79480
C         12.53740       36.94220        3.49390
H         12.44660       37.02940        4.56870
C         11.60340       37.23800        2.54300
H         10.60200       37.61760        2.68670
C         12.21290       36.96060        1.26860
C         11.57540       37.15000        0.00050
C         12.21290       36.96070       -1.26760
C         11.60330       37.23800       -2.54200
H         10.60200       37.61770       -2.68570
C         12.53740       36.94230       -3.49290
H         12.44650       37.02950       -4.56770
C         13.70410       36.47500       -2.79380
C         14.87660       36.03280       -3.40600
C         16.01960       35.51880       -2.79380
C         17.17600       35.02670       -3.49300
H         17.30200       35.02440       -4.56780
C         18.04660       34.57730       -2.54210
H         19.02410       34.13980       -2.68580
C         17.41900       34.81080       -1.26770
C         18.00430       34.49510        0.00040
N         16.19320       35.38130        1.43360
N         13.48420       36.50000        1.43360
N         13.48420       36.50010       -1.43260
N         16.19320       35.38140       -1.43270
Zn        14.84380       35.95320        0.00050
H         14.89530       36.07770        4.49240
H         14.89520       36.07780       -4.49140
C         10.23560       37.53260        0.00050
C          9.03370       37.81970        0.00050
C          7.72570       38.09750        0.00050
C          6.51060       38.32210        0.00050
C          4.47230       38.60620        1.26820
C          5.14280       38.60270        2.54450
H          6.21180       38.53520        2.68740
C          4.17110       38.71400        3.49510
H          4.28980       38.75160        4.57010
C          2.91310       38.77220        2.79660
C          1.66570       38.85150        3.40830
C          0.41130       38.86040        2.79200
C         -0.84580       38.89020        3.49120
H         -0.96140       38.93460        4.56630
C         -1.82370       38.84910        2.54000
H         -2.89480       38.85680        2.68290
C         -1.15590       38.80670        1.26410
C         -1.81550       38.77070        0.00030
C         -1.15590       38.80680       -1.26330
C         -1.82360       38.84920       -2.53930
H         -2.89460       38.85690       -2.68230
C         -0.84570       38.89040       -3.49050
H         -0.96120       38.93480       -4.56550
C          0.41140       38.86050       -2.79120
C          1.66580       38.85160       -3.40750
C          2.91330       38.77230       -2.79570
C          4.17130       38.71420       -3.49410
H          4.29000       38.75180       -4.56910
C          5.14300       38.60280       -2.54350
H          6.21190       38.53530       -2.68640
C          4.47230       38.60620       -1.26720
C          5.13040       38.52020        0.00050
N          3.12530       38.70950        1.43360
N          0.19910       38.81440        1.43310
N          0.19920       38.81450       -1.43230
N          3.12540       38.70950       -1.43270
Zn         1.66120       38.77750        0.00040
H          1.66540       38.89480        4.49380
H          1.66560       38.89500       -4.49290
C         -3.21610       38.67840        0.00030
C         -4.43990       38.54660        0.00030
C         -5.77310       38.36940        0.00030
C         -6.98890       38.17710        0.00020
C         -9.01120       37.76300        1.26390
C         -8.37770       37.97830        2.53990
H         -7.34580       38.26540        2.68290
C         -9.33240       37.76270        3.49100
H         -9.23250       37.83570        4.56610
C        -10.53810       37.40560        2.79180
C        -11.74670       37.06940        3.40810
C        -12.93010       36.66710        2.79630
C        -14.12930       36.28240        3.49470
H        -14.25370       36.28770        4.56970
C        -15.03820       35.92130        2.54410
H        -16.05240       35.57690        2.68700
C        -14.39170       36.09970        1.26780
C        -15.00450       35.84490        0.00010
C        -14.39170       36.09970       -1.26750
C        -15.03810       35.92140       -2.54390
H        -16.05230       35.57700       -2.68680
C        -14.12930       36.28260       -3.49440
H        -14.25360       36.28800       -4.56940
C        -12.93010       36.66730       -2.79600
C        -11.74660       37.06960       -3.40770
C        -10.53810       37.40570       -2.79140
C         -9.33230       37.76280       -3.49060
H         -9.23240       37.83590       -4.56570
C         -8.37760       37.97840       -2.53940
H         -7.34580       38.26550       -2.68240
C         -9.01120       37.76310       -1.26350
C         -8.36500       37.90050        0.00020
N        -10.32120       37.41660        1.43290
N        -13.11850       36.55120        1.43330
N        -13.11850       36.55120       -1.43300
N        -10.32120       37.41670       -1.43250
Zn       -11.72290       36.99910        0.00020
H        -11.75780       37.11140        4.49360
H        -11.75770       37.11160       -4.49320
C        -16.28510       35.29320        0.00010
C        -17.39940       34.75910        0.00010
C        -18.58950       34.14940        0.00010
C        -19.67470       33.55850        0.00010
C        -21.43420       32.49030        1.26820
C        -20.91820       32.91710        2.54260
H        -20.05060       33.54490        2.68630
C        -21.74260       32.38770        3.49350
H        -21.67760       32.49560        4.56830
C        -22.74690       31.63220        2.79430
C        -23.76340       30.89920        3.40660
C        -24.73270       30.10480        2.79430
C        -25.72060       29.32800        3.49350
H        -25.84150       29.29280        4.56830
C        -26.44370       28.66690        2.54260
H        -27.27320       27.98950        2.68630
C        -25.89880       29.05610        1.26820
C        -26.38150       28.59870        0.00010
C        -25.89880       29.05610       -1.26800
C        -26.44370       28.66690       -2.54240
H        -27.27320       27.98950       -2.68610
C        -25.72060       29.32800       -3.49330
H        -25.84160       29.29280       -4.56820
C        -24.73270       30.10480       -2.79420
C        -23.76340       30.89920       -3.40640
C        -22.74690       31.63220       -2.79420
C        -21.74260       32.38770       -3.49330
H        -21.67770       32.49560       -4.56820
C        -20.91820       32.91710       -2.54240
H        -20.05060       33.54490       -2.68610
C        -21.43420       32.49030       -1.26800
C        -20.86820       32.83940        0.00010
N        -22.54120       31.71380        1.43320
N        -24.86430       29.92690        1.43320
N        -24.86430       29.92690       -1.43300
N        -22.54120       31.71380       -1.43300
Zn       -23.71100       30.83110        0.00010
H        -23.79310       30.93780        4.49200
H        -23.79310       30.93780       -4.49180
C        -27.38270       27.62970        0.00010
C        -28.23220       26.73230        0.00010
C        -29.12680       25.73840        0.00000
C        -29.92890       24.79850        0.00000
C        -31.19410       23.17520        1.26760
C        -30.85590       23.75430        2.54400
H        -30.26290       24.64620        2.68690
C        -31.43810       22.96840        3.49450
H        -31.41140       23.09000        4.56960
C        -32.11750       21.90810        2.79610
C        -32.80990       20.86740        3.40780
C        -33.44480       19.78550        2.79150
C        -34.09920       18.71170        3.49070
H        -34.19550       18.63390        4.56580
C        -34.55250       17.84420        2.53950
H        -35.09470       16.92050        2.68240
C        -34.18190       18.40140        1.26360
C        -34.48040       17.81210       -0.00010
C        -34.18180       18.40130       -1.26380
C        -34.55230       17.84420       -2.53980
H        -35.09440       16.92050       -2.68280
C        -34.09890       18.71170       -3.49100
H        -34.19510       18.63380       -4.56600
C        -33.44460       19.78550       -2.79170
C        -32.80960       20.86740       -3.40800
C        -32.11730       21.90800       -2.79620
C        -31.43780       22.96840       -3.49460
H        -31.41100       23.09000       -4.56960
C        -30.85570       23.75430       -2.54400
H        -30.26270       24.64620       -2.68690
C        -31.19390       23.17520       -1.26770
C        -30.79050       23.70220       -0.00000
N        -31.95700       22.06040        1.43310
N        -33.51100       19.57870        1.43260
N        -33.51090       19.57870       -1.43280
N        -31.95690       22.06040       -1.43320
Zn       -32.74790       20.82640       -0.00010
H        -32.84770       20.88890        4.49330
H        -32.84730       20.88880       -4.49350
C        -35.10070       16.55300       -0.00020
C        -35.59850       15.42720       -0.00020
C        -36.11170       14.18400       -0.00020
C        -36.55290       13.03490       -0.00030
C        -37.20550       11.07660        1.26340
C        -37.07520       11.73290        2.53940
H        -36.80790       12.77000        2.68240
C        -37.36590       10.79820        3.49050
H        -37.37920       10.92130        4.56560
C        -37.65940        9.57550        2.79130
C        -37.97260        8.36080        3.40760
C        -38.21590        7.13480        2.79590
C        -38.48240        5.90390        3.49420
H        -38.54920        5.79880        4.56930
C        -38.62400        4.93620        2.54370
H        -38.83290        3.88570        2.68660
C        -38.45520        5.58520        1.26730
C        -38.54090        4.92710       -0.00030
C        -38.45510        5.58520       -1.26800
C        -38.62380        4.93620       -2.54430
H        -38.83270        3.88570       -2.68720
C        -38.48220        5.90390       -3.49490
H        -38.54890        5.79880       -4.56990
C        -38.21570        7.13480       -2.79650
C        -37.97240        8.36080       -3.40820
C        -37.65920        9.57550       -2.79190
C        -37.36560       10.79820       -3.49110
H        -37.37890       10.92130       -4.56620
C        -37.07500       11.73290       -2.53990
H        -36.80770       12.77000       -2.68290
C        -37.20540       11.07660       -1.26400
C        -37.00140       11.70490       -0.00030
N        -37.56050        9.76890        1.43240
N        -38.20960        6.91360        1.43280
N        -38.20950        6.91360       -1.43340
N        -37.56040        9.76890       -1.43300
Zn       -37.89970        8.34620       -0.00030
H        -38.01450        8.37220        4.49310
H        -38.01420        8.37220       -4.49370
C        -38.70360        3.54220       -0.00030
C        -38.79810        2.31020       -0.00030
C        -38.86530        0.97470       -0.00030
C        -38.89620       -0.26060       -0.00030
C        -38.85080       -2.31840        1.26780
C        -38.96240       -1.65810        2.54220
H        -39.07240       -0.59290        2.68580
C        -38.91630       -2.63680        3.49310
H        -38.97730       -2.52660        4.56790
C        -38.76420       -3.88430        2.79400
C        -38.63770       -5.13110        3.40620
C        -38.43440       -6.36780        2.79400
C        -38.25570       -7.61170        3.49310
H        -38.28570       -7.73400        4.56790
C        -38.04480       -8.56850        2.54220
H        -37.87280       -9.62560        2.68590
C        -38.10930       -7.90200        1.26780
C        -37.95450       -8.54870       -0.00030
C        -38.10930       -7.90200       -1.26840
C        -38.04470       -8.56860       -2.54280
H        -37.87270       -9.62560       -2.68650
C        -38.25550       -7.61180       -3.49370
H        -38.28560       -7.73410       -4.56850
C        -38.43430       -6.36780       -2.79460
C        -38.63760       -5.13120       -3.40680
C        -38.76410       -3.88440       -2.79460
C        -38.91620       -2.63690       -3.49370
H        -38.97710       -2.52660       -4.56860
C        -38.96230       -1.65820       -2.54280
H        -39.07230       -0.59290       -2.68650
C        -38.85080       -2.31840       -1.26840
C        -38.87020       -1.65380       -0.00030
N        -38.73200       -3.66540        1.43280
N        -38.34610       -6.57080        1.43280
N        -38.34610       -6.57080       -1.43340
N        -38.73190       -3.66540       -1.43340
Zn       -38.55240       -5.11980       -0.00030
H        -38.68610       -5.13760        4.49160
H        -38.68590       -5.13760       -4.49220
C        -37.61600       -9.90040       -0.00030
C        -37.26370      -11.08480       -0.00020
C        -36.85030      -12.35650       -0.00020
C        -36.43740      -13.52110       -0.00020
C        -35.66430      -15.42840        1.26740
C        -35.99670      -14.84590        2.54370
H        -36.47250      -13.88640        2.68670
C        -35.60730      -15.74310        3.49430
H        -35.69920      -15.65910        4.56930
C        -35.02870      -16.86170        2.79590
C        -34.47380      -17.98170        3.40760
C        -33.85430      -19.07260        2.79140
C        -33.25170      -20.17620        3.49060
H        -33.23240      -20.29850        4.56560
C        -32.72720      -21.00260        2.53940
H        -32.19840      -21.93400        2.68230
C        -33.02430      -20.40310        1.26340
C        -32.66330      -20.95630       -0.00030
C        -33.02430      -20.40310       -1.26400
C        -32.72720      -21.00260       -2.53990
H        -32.19840      -21.93400       -2.68290
C        -33.25170      -20.17620       -3.49110
H        -33.23240      -20.29850       -4.56620
C        -33.85430      -19.07250       -2.79190
C        -34.47380      -17.98170       -3.40820
C        -35.02870      -16.86170       -2.79640
C        -35.60730      -15.74310       -3.49480
H        -35.69920      -15.65910       -4.56980
C        -35.99670      -14.84590       -2.54420
H        -36.47250      -13.88640       -2.68710
C        -35.66430      -15.42840       -1.26790
C        -35.91890      -14.81550       -0.00020
N        -35.08040      -16.64660        1.43290
N        -33.70840      -19.23340        1.43240
N        -33.70840      -19.23340       -1.43300
N        -35.08040      -16.64660       -1.43340
Zn       -34.40730      -17.94860       -0.00030
H        -34.51120      -18.00360        4.49310
H        -34.51120      -18.00360       -4.49360
C        -31.88320      -22.12320       -0.00030
C        -31.15740      -23.11730       -0.00030
C        -30.33760      -24.18350       -0.00030
C        -29.56330      -25.14040       -0.00030
C        -28.19410      -26.68520        1.26340
C        -28.69720      -26.24400        2.53930
H        -29.46140      -25.49360        2.68230
C        -28.03340      -26.96330        3.49050
H        -28.14660      -26.91320        4.56560
C        -27.12160      -27.82930        2.79130
C        -26.22660      -28.70820        3.40750
C        -25.28690      -29.53240        2.79580
C        -24.35450      -30.37900        3.49420
H        -24.29690      -30.48940        4.56920
C        -23.58750      -30.98580        2.54360
H        -22.78250      -31.69230        2.68650
C        -24.06500      -30.51490        1.26720
C        -23.53810      -30.91840       -0.00040
C        -24.06500      -30.51490       -1.26810
C        -23.58750      -30.98570       -2.54440
H        -22.78250      -31.69220       -2.68730
C        -24.35450      -30.37890       -3.49500
H        -24.29700      -30.48930       -4.57000
C        -25.28690      -29.53230       -2.79660
C        -26.22670      -28.70810       -3.40830
C        -27.12160      -27.82920       -2.79200
C        -28.03340      -26.96320       -3.49120
H        -28.14660      -26.91310       -4.56620
C        -28.69720      -26.24390       -2.54000
H        -29.46150      -25.49350       -2.68290
C        -28.19420      -26.68510       -1.26400
C        -28.63600      -26.19410       -0.00030
N        -27.23950      -27.64690        1.43230
N        -25.09230      -29.63760        1.43270
N        -25.09230      -29.63760       -1.43350
N        -27.23960      -27.64680       -1.43310
Zn       -26.17750      -28.65250       -0.00040
H        -26.25740      -28.73880        4.49300
H        -26.25750      -28.73870       -4.49380
C        -22.42030      -31.75200       -0.00040
C        -21.40080      -32.45020       -0.00050
C        -20.27800      -33.17640       -0.00050
C        -19.22380      -33.82100       -0.00050
C        -17.41900      -34.81080        1.26760
C        -18.04670      -34.57730        2.54200
H        -19.02420      -34.13980        2.68570
C        -17.17610      -35.02680        3.49290
H        -17.30200      -35.02450        4.56780
C        -16.01970      -35.51890        2.79380
C        -14.87670      -36.03280        3.40600
C        -13.70410      -36.47510        2.79380
C        -12.53740      -36.94230        3.49290
H        -12.44650      -37.02960        4.56770
C        -11.60340      -37.23810        2.54200
H        -10.60200      -37.61780        2.68570
C        -12.21290      -36.96080        1.26760
C        -11.57540      -37.15010       -0.00050
C        -12.21290      -36.96080       -1.26860
C        -11.60340      -37.23810       -2.54300
H        -10.60200      -37.61780       -2.68670
C        -12.53740      -36.94230       -3.49390
H        -12.44660      -37.02960       -4.56870
C        -13.70410      -36.47510       -2.79470
C        -14.87670      -36.03280       -3.40700
C        -16.01970      -35.51890       -2.79470
C        -17.17610      -35.02680       -3.49390
H        -17.30200      -35.02450       -4.56870
C        -18.04670      -34.57730       -2.54300
H        -19.02420      -34.13980       -2.68670
C        -17.41910      -34.81080       -1.26860
C        -18.00430      -34.49520       -0.00050
N        -16.19320      -35.38150        1.43260
N        -13.48420      -36.50020        1.43260
N        -13.48420      -36.50020       -1.43360
N        -16.19320      -35.38150       -1.43360
Zn       -14.84380      -35.95330       -0.00050
H        -14.89530      -36.07790        4.49140
H        -14.89530      -36.07790       -4.49240
C        -10.23560      -37.53280       -0.00050
C         -9.03370      -37.81980       -0.00050
C         -7.72570      -38.09760       -0.00050
C         -6.51070      -38.32230       -0.00050
C         -4.47230      -38.60630        1.26720
C         -5.14300      -38.60290        2.54350
H         -6.21190      -38.53540        2.68650
C         -4.17130      -38.71420        3.49410
H         -4.29000      -38.75180        4.56920
C         -2.91330      -38.77240        2.79580
C         -1.66580      -38.85170        3.40750
C         -0.41140      -38.86060        2.79130
C          0.84570      -38.89040        3.49050
H          0.96120      -38.93480        4.56550
C          1.82360      -38.84930        2.53930
H          2.89460      -38.85690        2.68230
C          1.15590      -38.80690        1.26340
C          1.81550      -38.77080       -0.00030
C          1.15590      -38.80690       -1.26410
C          1.82370      -38.84930       -2.54000
H          2.89470      -38.85690       -2.68290
C          0.84580      -38.89040       -3.49120
H          0.96130      -38.93490       -4.56630
C         -0.41140      -38.86060       -2.79200
C         -1.66570      -38.85170       -3.40830
C         -2.91320      -38.77240       -2.79660
C         -4.17120      -38.71430       -3.49500
H         -4.28990      -38.75180       -4.57000
C         -5.14290      -38.60290       -2.54440
H         -6.21180      -38.53540       -2.68740
C         -4.47230      -38.60630       -1.26810
C         -5.13040      -38.52040       -0.00040
N         -3.12540      -38.70960        1.43270
N         -0.19920      -38.81460        1.43230
N         -0.19910      -38.81460       -1.43310
N         -3.12540      -38.70960       -1.43350
Zn        -1.66120      -38.77760       -0.00040
H         -1.66560      -38.89500        4.49300
H         -1.66550      -38.89510       -4.49380
C          3.21600      -38.67850       -0.00030
C          4.43990      -38.54670       -0.00030
C          5.77310      -38.36950       -0.00030
C          6.98890      -38.17710       -0.00030
C          9.01110      -37.76310        1.26350
C          8.37760      -37.97840        2.53940
H          7.34570      -38.26550        2.68240
C          9.33230      -37.76280        3.49060
H          9.23230      -37.83580        4.56570
C         10.53800      -37.40570        2.79140
C         11.74650      -37.06950        3.40770
C         12.93000      -36.66720        2.79600
C         14.12920      -36.28250        3.49440
H         14.25350      -36.28780        4.56940
C         15.03810      -35.92130        2.54380
H         16.05230      -35.57700        2.68680
C         14.39160      -36.09970        1.26750
C         15.00450      -35.84490       -0.00010
C         14.39170      -36.09970       -1.26780
C         15.03820      -35.92140       -2.54410
H         16.05240      -35.57700       -2.68700
C         14.12930      -36.28260       -3.49470
H         14.25370      -36.28790       -4.56970
C         12.93010      -36.66730       -2.79640
C         11.74670      -37.06960       -3.40810
C         10.53810      -37.40570       -2.79180
C          9.33240      -37.76280       -3.49100
H          9.23250      -37.83590       -4.56610
C          8.37770      -37.97850       -2.53990
H          7.34580      -38.26550       -2.68290
C          9.01120      -37.76310       -1.26390
C          8.36500      -37.90050       -0.00020
N         10.32110      -37.41670        1.43250
N         13.11840      -36.55120        1.43300
N         13.11850      -36.55130       -1.43330
N         10.32120      -37.41670       -1.43290
Zn        11.72290      -36.99920       -0.00020
H         11.75760      -37.11150        4.49320
H         11.75780      -37.11160       -4.49360
C         16.28510      -35.29320       -0.00010
C         17.39930      -34.75910       -0.00010
C         18.58940      -34.14940       -0.00010
C         19.67470      -33.55850       -0.00010
C         21.43410      -32.49020        1.26810
C         20.91810      -32.91700        2.54240
H         20.05050      -33.54490        2.68610
C         21.74250      -32.38770        3.49340
H         21.67750      -32.49560        4.56820
C         22.74680      -31.63220        2.79420
C         23.76330      -30.89920        3.40650
C         24.73250      -30.10470        2.79430
C         25.72040      -29.32790        3.49340
H         25.84140      -29.29280        4.56820
C         26.44360      -28.66680        2.54250
H         27.27300      -27.98940        2.68620
C         25.89870      -29.05600        1.26810
C         26.38130      -28.59860        0.00000
C         25.89870      -29.05600       -1.26810
C         26.44360      -28.66680       -2.54250
H         27.27310      -27.98930       -2.68620
C         25.72050      -29.32790       -3.49340
H         25.84150      -29.29270       -4.56820
C         24.73260      -30.10470       -2.79430
C         23.76340      -30.89920       -3.40650
C         22.74690      -31.63210       -2.79430
C         21.74260      -32.38770       -3.49350
H         21.67760      -32.49560       -4.56830
C         20.91810      -32.91700       -2.54260
H         20.05050      -33.54490       -2.68630
C         21.43410      -32.49020       -1.26820
C         20.86820      -32.83940       -0.00010
N         22.54110      -31.71380        1.43310
N         24.86420      -29.92680        1.43310
N         24.86420      -29.92680       -1.43310
N         22.54110      -31.71380       -1.43310
Zn        23.71090      -30.83100       -0.00000
H         23.79300      -30.93780        4.49190
H         23.79310      -30.93780       -4.49190
C         27.38260      -27.62960        0.00000
C         28.23210      -26.73220        0.00000
C         29.12670      -25.73830        0.00000
C         29.92870      -24.79830        0.00010
