# Supplementary material for: An 18-Porphyrin Nanoring at the Size Limit for Global Aromaticity
Source: J Am Chem Soc. 2025 Aug 28;147(36):32840–50. doi: 10.1021/jacs.5c09149 (PMC12426941; doi:10.1021/jacs.5c09149)
Supplement: Supplementary file 2 [file ja5c09149_si_002.zip › c-P18 ms xyz coordinates/c-P18 B3LYP xyz for NICS/c-P18 plus16.xyz]

702
c-P18 16+ oxidation state B3LYP/6-31g(d)
C         34.07060      -18.85920        1.27330
C         33.81910      -19.48080        2.54950
H         33.34970      -20.44300        2.69530
C         34.30220      -18.62850        3.49850
H         34.30080      -18.75590        4.57310
C         34.83250      -17.48730        2.79780
C         35.38740      -16.36690        3.40610
C         35.87200      -15.20570        2.79030
C         36.38220      -14.05910        3.49290
H         36.47410      -13.97410        4.56780
C         36.71200      -13.13500        2.54350
H         37.12960      -12.14930        2.69020
C         36.41250      -13.73130        1.26690
C         36.62820      -13.10630        0.00260
C         36.41280      -13.73090       -1.26200
C         36.71280      -13.13420       -2.53830
H         37.13040      -12.14850       -2.68460
C         36.38330      -14.05810       -3.48810
H         36.47550      -13.97270       -4.56290
C         35.87280      -15.20490       -2.78600
C         35.38850      -16.36590       -3.40230
C         34.83340      -17.48650       -2.79450
C         34.30330      -18.62750       -3.49570
H         34.30230      -18.75460       -4.57030
C         33.81990      -19.48010       -2.54710
H         33.35050      -20.44230       -2.69330
C         34.07100      -18.85890       -1.27060
C         33.73070      -19.43380        0.00120
N         34.68240      -17.65710        1.43360
N         35.90280      -14.98810        1.43330
N         35.90330      -14.98770       -1.42890
N         34.68290      -17.65670       -1.43030
Zn        35.31140      -16.32760        0.00190
H         35.43700      -16.38630        4.49120
H         35.43840      -16.38500       -4.48740
C         37.07560      -11.77400        0.00280
C         37.42160      -10.59220        0.00310
C         37.77070       -9.29240        0.00330
C         38.06390       -8.09620        0.00360
C         38.46970       -6.07050        1.26890
C         38.43360       -6.73720        2.54450
H         38.30390       -7.79980        2.69090
C         38.61060       -5.77190        3.49450
H         38.64940       -5.89210        4.56920
C         38.73930       -4.52400        2.79210
C         38.89930       -3.27540        3.40820
C         38.97520       -2.02700        2.80150
C         39.08460       -0.77420        3.50270
H         39.14900       -0.66360        4.57730
C         39.08780        0.20650        2.55420
H         39.16000        1.27460        2.70080
C         38.99420       -0.45700        1.27850
C         38.98270        0.21230        0.00540
C         38.99460       -0.45650       -1.26780
C         39.08850        0.20750       -2.54330
H         39.16080        1.27570       -2.68940
C         39.08560       -0.77270       -3.49220
H         39.15030       -0.66170       -4.56670
C         38.97600       -2.02580       -2.79150
C         38.90030       -3.27400       -3.39880
C         38.74010       -4.52280       -2.78330
C         38.61160       -5.77040       -3.48620
H         38.65080       -5.89020       -4.56090
C         38.43430       -6.73610       -2.53670
H         38.30470       -7.79870       -2.68360
C         38.47010       -6.06990       -1.26070
C         38.34320       -6.71970        0.00390
N         38.65560       -4.72700        1.43540
N         38.92700       -1.80380        1.43700
N         38.92740       -1.80320       -1.42700
N         38.65600       -4.72640       -1.42670
Zn        38.80930       -3.27020        0.00470
H         38.95410       -3.28420        4.49320
H         38.95530       -3.28230       -4.48380
C         38.94530        1.59730        0.00570
C         38.86320        2.83600        0.00590
C         38.74390        4.16080        0.00620
C         38.60360        5.39430        0.00640
C         38.28450        7.42380        1.27990
C         38.49610        6.78780        2.55520
H         38.75890        5.75000        2.70160
C         38.31750        7.75190        3.50410
H         38.40120        7.65450        4.57860
C         37.98480        8.96460        2.80310
C         37.68620       10.17940        3.41030
C         37.30410       11.37890        2.79510
C         36.95360       12.58310        3.49780
H         36.97080       12.70820        4.57250
C         36.60520       13.50110        2.54820
H         36.28670       14.52300        2.69500
C         36.75990       12.85190        1.27260
C         36.51770       13.46850        0.00740
C         36.76030       12.85240       -1.25790
C         36.60610       13.50190       -2.53340
H         36.28760       14.52390       -2.68000
C         36.95470       12.58420       -3.48320
H         36.97230       12.70970       -4.55790
C         37.30510       11.37990       -2.78080
C         37.68730       10.18050       -3.39620
C         37.98580        8.96550       -2.78940
C         38.31860        7.75310       -3.49060
H         38.40270        7.65600       -4.56510
C         38.49700        6.78860       -2.54200
H         38.75980        5.75090       -2.68860
C         38.28490        7.42420       -1.26660
C         38.39270        6.76350        0.00660
N         37.97680        8.73680        1.43880
N         37.18440       11.56400        1.43830
N         37.18490       11.56450       -1.42390
N         37.97730        8.73730       -1.42520
Zn        37.59720       10.15880        0.00700
H         37.73920       10.19750        4.49530
H         37.74070       10.19900       -4.48120
C         35.99440       14.77080        0.00750
C         35.48910       15.89430        0.00760
C         34.91040       17.10880        0.00770
C         34.35570       18.20850        0.00780
C         33.34940       20.01260        1.27260
C         33.75170       19.47950        2.54920
H         34.34060       18.58550        2.69560
C         33.25990       20.32800        3.49890
H         33.36530       20.26040        4.57370
C         32.55070       21.36410        2.79670
C         31.86440       22.41770        3.41260
C         31.11640       23.42010        2.80390
C         30.38850       24.44650        3.50490
H         30.36340       24.57070        4.57960
C         29.76020       25.19830        2.55610
H         29.12470       26.05990        2.70220
C         30.12040       24.63330        1.27950
C         29.68370       25.13770        0.00830
C         30.12070       24.63360       -1.26300
C         29.76080       25.19910       -2.53940
H         29.12530       26.06070       -2.68540
C         30.38920       24.44750       -3.48840
H         30.36450       24.57200       -4.56300
C         31.11700       23.42100       -2.78750
C         31.86510       22.41870       -3.39630
C         32.55130       21.36490       -2.78050
C         33.26070       20.32910       -3.48290
H         33.36640       20.26180       -4.55770
C         33.75220       19.48020       -2.53340
H         34.34120       18.58630       -2.67990
C         33.34970       20.01300       -1.25670
C         33.67480       19.43740        0.00790
N         32.62100       21.15610        1.43920
N         30.93910       23.56070        1.44010
N         30.93950       23.56110       -1.42370
N         32.62130       21.15650       -1.42310
Zn        31.79750       22.36760        0.00810
H         31.90880       22.44530        4.49770
H         31.90980       22.44670       -4.48140
C         28.76360       26.17870        0.00840
C         27.90770       27.07540        0.00840
C         26.96490       28.01740        0.00840
C         26.06800       28.87330        0.00840
C         24.52010       30.22730        1.28040
C         25.08940       29.87510        2.55520
H         25.95560       29.24620        2.70200
C         24.33440       30.50210        3.50430
H         24.46110       30.48130        4.57880
C         23.30340       31.21970        2.80270
C         22.29470       31.96320        3.41110
C         21.23400       32.63820        2.79820
C         20.19370       33.33920        3.50050
H         20.12760       33.44800        4.57510
C         19.33710       33.81920        2.55080
H         18.43790       34.40010        2.69770
C         19.87110       33.41790        1.27590
C         19.28660       33.73440        0.00840
C         19.87130       33.41830       -1.25920
C         19.33770       33.82000       -2.53410
H         18.43850       34.40080       -2.68090
C         20.19440       33.34020       -3.48370
H         20.12860       33.44930       -4.55820
C         21.23460       32.63900       -2.78130
C         22.29540       31.96410       -3.39420
C         23.30400       31.22050       -2.78580
C         24.33520       30.50310       -3.48730
H         24.46210       30.48260       -4.56180
C         25.08990       29.87580       -2.53830
H         25.95620       29.24690       -2.68500
C         24.52040       30.22770       -1.26350
C         25.02580       29.79010        0.00840
N         23.44190       31.04000        1.44020
N         21.02090       32.70250        1.43970
N         21.02130       32.70290       -1.42290
N         23.44220       31.04040       -1.42330
Zn        22.23970       31.88670        0.00840
H         22.32550       32.01120        4.49610
H         22.32650       32.01250       -4.47920
C         18.05230       34.39070        0.00830
C         16.93940       34.92500        0.00830
C         15.71790       35.47860        0.00820
C         14.58220       35.96180        0.00810
C         12.65260       36.69090        1.27440
C         13.30470       36.54320        2.55160
H         14.33180       36.24140        2.69780
C         12.38150       36.87260        3.50080
H         12.50550       36.88860        4.57570
C         11.16960       37.20580        2.79900
C          9.96750       37.56530        3.41260
C          8.74750       37.84920        2.80090
C          7.52920       38.16190        3.50210
H          7.42930       38.23820        4.57690
C          6.56460       38.33320        2.55280
H          5.52310       38.58090        2.69870
C          7.20460       38.13670        1.27590
C          6.54910       38.24370        0.00750
C          7.20490       38.13710       -1.26080
C          6.56520       38.33380       -2.53790
H          5.52370       38.58160       -2.68400
C          7.53000       38.16280       -3.48690
H          7.43040       38.23940       -4.56170
C          8.74820       37.84990       -2.78560
C          9.96830       37.56620       -3.39710
C         11.17030       37.20650       -2.78330
C         12.38240       36.87350       -3.48490
H         12.50660       36.88980       -4.55970
C         13.30530       36.54390       -2.53550
H         14.33250       36.24210       -2.68150
C         12.65290       36.69120       -1.25850
C         13.27400       36.46080        0.00800
N         11.35990       37.09240        1.43930
N          8.52440       37.84450        1.43930
N          8.52470       37.84490       -1.42400
N         11.36030       37.09270       -1.42360
Zn         9.94810       37.48760        0.00780
H          9.98120       37.61400        4.49780
H          9.98230       37.61510       -4.48220
C          5.16950       38.45460        0.00730
C          3.94110       38.59510        0.00720
C          2.60900       38.71580        0.00700
C          1.37510       38.79970        0.00690
C         -0.68440       38.85000        1.27610
C         -0.02210       38.93930        2.55090
H          1.04630       39.00530        2.69790
C         -1.00400       38.94150        3.50020
H         -0.89320       39.00500        4.57470
C         -2.25480       38.83960        2.79800
C         -3.50860       38.77100        3.40880
C         -4.75390       38.61680        2.79840
C         -6.00350       38.49610        3.50010
H         -6.12410       38.53930        4.57460
C         -6.96910       38.31990        2.55070
H         -8.03240       38.19590        2.69730
C         -6.30080       38.34880        1.27600
C         -6.95450       38.21740        0.00570
C         -6.30040       38.34910       -1.26440
C         -6.96840       38.32060       -2.53920
H         -8.03170       38.19660       -2.68620
C         -6.00260       38.49690       -3.48840
H         -6.12290       38.54040       -4.56290
C         -4.75310       38.61750       -2.78630
C         -3.50770       38.77180       -3.39630
C         -2.25410       38.84030       -2.78520
C         -1.00310       38.94240       -3.48700
H         -0.89200       39.00620       -4.56150
C         -0.02140       38.94000       -2.53750
H          1.04700       39.00600       -2.68420
C         -0.68410       38.85030       -1.26280
C         -0.01800       38.83720        0.00670
N         -2.03570       38.79020        1.43790
N         -4.96100       38.52900        1.43760
N         -4.96060       38.52930       -1.42560
N         -2.03530       38.79050       -1.42500
Zn        -3.49930       38.67670        0.00620
H         -3.51350       38.82800        4.49380
H         -3.51240       38.82910       -4.48130
C         -8.31700       37.93270        0.00550
C         -9.51710       37.63020        0.00530
C        -10.80500       37.27450        0.00510
C        -11.98960       36.91710        0.00490
C        -13.93500       36.24210        1.27360
C        -13.34110       36.55090        2.55070
H        -12.36100       36.98180        2.69680
C        -14.25960       36.20970        3.49960
H        -14.17560       36.30320        4.57440
C        -15.40180       35.68280        2.79820
C        -16.55060       35.18480        3.40870
C        -17.66900       34.61450        2.79400
C        -18.80110       34.06900        3.49560
H        -18.92620       34.06250        4.57050
C        -19.64990       33.57900        2.54600
H        -20.60610       33.09740        2.69200
C        -19.03490       33.84150        1.26920
C        -19.60400       33.50410        0.00320
C        -19.03440       33.84170       -1.26240
C        -19.64900       33.57960       -2.53960
H        -20.60520       33.09800       -2.68600
C        -18.80000       34.06980       -3.48880
H        -18.92470       34.06340       -4.56360
C        -17.66810       34.61510       -2.78670
C        -16.54950       35.18550       -3.40090
C        -15.40090       35.68340       -2.78990
C        -14.25850       36.21050       -3.49080
H        -14.17410       36.30420       -4.56550
C        -13.34020       36.55150       -2.54150
H        -12.36010       36.98240       -2.68730
C        -13.93450       36.24230       -1.26470
C        -13.30790       36.46440        0.00460
N        -15.18020       35.71800        1.43590
N        -17.83480       34.46910        1.43500
N        -17.83430       34.46940       -1.42770
N        -15.17970       35.71830       -1.42750
Zn       -16.51680       35.11100        0.00390
H        -16.57380       35.23020        4.49390
H        -16.57230       35.23110       -4.48600
C        -20.80330       32.77810        0.00300
C        -21.83330       32.09970        0.00270
C        -22.93710       31.33560        0.00240
C        -23.93570       30.61120        0.00220
C        -25.55220       29.32800        1.26850
C        -25.09830       29.81740        2.54370
H        -24.31660       30.54870        2.69080
C        -25.85590       29.19240        3.49320
H        -25.81030       29.31090        4.56780
C        -26.75490       28.31800        2.79040
C        -27.67930       27.46470        3.40380
C        -28.53930       26.55430        2.79570
C        -29.42690       25.66480        3.49680
H        -29.54830       25.62180        4.57130
C        -30.05790       24.91370        2.54770
H        -30.79880       24.14090        2.69420
C        -29.55960       25.36150        1.27290
C        -29.97910       24.84080        0.00030
C        -29.55920       25.36180       -1.27210
C        -30.05700       24.91440       -2.54710
H        -30.79780       24.14160       -2.69410
C        -29.42560       25.66570       -3.49590
H        -29.54660       25.62310       -4.57040
C        -28.53820       26.55510       -2.79420
C        -27.67810       27.46560       -3.40170
C        -26.75390       28.31870       -2.78780
C        -25.85460       29.19340       -3.48990
H        -25.80860       29.31210       -4.56450
C        -25.09730       29.81810       -2.54000
H        -24.31560       30.54940       -2.68660
C        -25.55170       29.32830       -1.26510
C        -25.03390       29.74350        0.00180
N        -26.55700       28.41910        1.43260
N        -28.64340       26.35240        1.43260
N        -28.64290       26.35280       -1.43120
N        -26.55650       28.41950       -1.42980
Zn       -27.61030       27.40000        0.00110
H        -27.71810       27.50670        4.48880
H        -27.71650       27.50800       -4.48670
C        -30.84010       23.75360       -0.00000
C        -31.57040       22.75090       -0.00030
C        -32.32950       21.65670       -0.00060
C        -33.01200       20.62100       -0.00090
C        -34.07100       18.85870        1.27060
C        -33.81990       19.47990        2.54700
H        -33.35050       20.44210        2.69330
C        -34.30330       18.62730        3.49560
H        -34.30230       18.75430        4.57020
C        -34.83340       17.48630        2.79440
C        -35.38850       16.36570        3.40210
C        -35.87290       15.20470        2.78570
C        -36.38340       14.05800        3.48790
H        -36.47560       13.97250        4.56260
C        -36.71290       13.13410        2.53800
H        -37.13050       12.14840        2.68420
C        -36.41290       13.73090        1.26170
C        -36.62820       13.10630       -0.00290
C        -36.41250       13.73130       -1.26720
C        -36.71200       13.13510       -2.54380
H        -37.12960       12.14940       -2.69060
C        -36.38220       14.05920       -3.49320
H        -36.47410       13.97420       -4.56810
C        -35.87190       15.20580       -2.79050
C        -35.38740       16.36700       -3.40630
C        -34.83240       17.48740       -2.79800
C        -34.30210       18.62860       -3.49860
H        -34.30070       18.75600       -4.57320
C        -33.81900       19.48090       -2.54950
H        -33.34950       20.44310       -2.69530
C        -34.07050       18.85920       -1.27340
C        -33.73060       19.43380       -0.00120
N        -34.68280       17.65660        1.43020
N        -35.90330       14.98760        1.42870
N        -35.90280       14.98820       -1.43360
N        -34.68230       17.65710       -1.43370
Zn       -35.31140       16.32760       -0.00210
H        -35.43840       16.38480        4.48720
H        -35.43690       16.38640       -4.49140
C        -37.07570       11.77400       -0.00320
C        -37.42170       10.59220       -0.00350
C        -37.77090        9.29240       -0.00380
C        -38.06410        8.09630       -0.00400
C        -38.47020        6.07010        1.26050
C        -38.43450        6.73630        2.53630
H        -38.30490        7.79890        2.68320
C        -38.61180        5.77070        3.48590
H        -38.65100        5.89060        4.56060
C        -38.74030        4.52300        2.78310
C        -38.90040        3.27430        3.39870
C        -38.97620        2.02600        2.79150
C        -39.08570        0.77300        3.49230
H        -39.15040        0.66200        4.56680
C        -39.08860       -0.20740        2.54340
H        -39.16080       -1.27550        2.68960
C        -38.99470        0.45660        1.26790
C        -38.98280       -0.21230       -0.00530
C        -38.99420        0.45690       -1.27840
C        -39.08780       -0.20660       -2.55410
H        -39.15990       -1.27470       -2.70060
C        -39.08460        0.77390       -3.50270
H        -39.14890        0.66330       -4.57720
C        -38.97520        2.02680       -2.80150
C        -38.89930        3.27520       -3.40830
C        -38.73940        4.52380       -2.79230
C        -38.61070        5.77170       -3.49480
H        -38.64950        5.89180       -4.56940
C        -38.43370        6.73700       -2.54480
H        -38.30400        7.79970       -2.69130
C        -38.46980        6.07040       -1.26920
C        -38.34330        6.71970       -0.00420
N        -38.65610        4.72650        1.42650
N        -38.92750        1.80330        1.42700
N        -38.92710        1.80370       -1.43700
N        -38.65570        4.72690       -1.43560
Zn       -38.80940        3.27030       -0.00480
H        -38.95550        3.28270        4.48370
H        -38.95410        3.28390       -4.49330
C        -38.94540       -1.59730       -0.00550
C        -38.86320       -2.83600       -0.00570
C        -38.74390       -4.16080       -0.00590
C        -38.60350       -5.39430       -0.00600
C        -38.28470       -7.42420        1.26690
C        -38.49670       -6.78860        2.54230
H        -38.75950       -5.75090        2.68900
C        -38.31830       -7.75310        3.49100
H        -38.40230       -7.65600        4.56550
C        -37.98550       -8.96550        2.78970
C        -37.68700      -10.18050        3.39650
C        -37.30480      -11.37980        2.78100
C        -36.95440      -12.58420        3.48350
H        -36.97190      -12.70970        4.55810
C        -36.60580      -13.50190        2.53360
H        -36.28730      -14.52390        2.68020
C        -36.76010      -12.85230        1.25810
C        -36.51760      -13.46850       -0.00720
C        -36.75990      -12.85190       -1.27240
C        -36.60530      -13.50100       -2.54800
H        -36.28680      -14.52300       -2.69490
C        -36.95380      -12.58300       -3.49760
H        -36.97110      -12.70810       -4.57230
C        -37.30430      -11.37890       -2.79480
C        -37.68640      -10.17940       -3.41000
C        -37.98500       -8.96460       -2.80280
C        -38.31770       -7.75190       -3.50370
H        -38.40150       -7.65450       -4.57820
C        -38.49630       -6.78780       -2.55480
H        -38.75910       -5.75000       -2.70120
C        -38.28450       -7.42380       -1.27960
C        -38.39260       -6.76350       -0.00620
N        -37.97710       -8.73730        1.42550
N        -37.18470      -11.56450        1.42410
N        -37.18440      -11.56400       -1.43800
N        -37.97680       -8.73680       -1.43850
Zn       -37.59710      -10.15870       -0.00670
H        -37.74020      -10.19900        4.48150
H        -37.73950      -10.19750       -4.49500
C        -35.99430      -14.77070       -0.00740
C        -35.48900      -15.89430       -0.00750
C        -34.91030      -17.10870       -0.00770
C        -34.35560      -18.20850       -0.00780
C        -33.34960      -20.01300        1.25660
C        -33.75220      -19.48030        2.53330
H        -34.34110      -18.58630        2.67980
C        -33.26070      -20.32920        3.48280
H        -33.36630      -20.26190        4.55770
C        -32.55130      -21.36500        2.78040
C        -31.86510      -22.41880        3.39620
C        -31.11700      -23.42110        2.78740
C        -30.38930      -24.44760        3.48820
H        -30.36450      -24.57220        4.56290
C        -29.76080      -25.19920        2.53930
H        -29.12540      -26.06090        2.68520
C        -30.12070      -24.63370        1.26280
C        -29.68380      -25.13780       -0.00850
C        -30.12040      -24.63330       -1.27970
C        -29.76020      -25.19830       -2.55630
H        -29.12480      -26.05990       -2.70230
C        -30.38850      -24.44640       -3.50510
H        -30.36350      -24.57060       -4.57980
C        -31.11640      -23.42010       -2.80410
C        -31.86430      -22.41760       -3.41270
C        -32.55070      -21.36410       -2.79670
C        -33.25990      -20.32800       -3.49890
H        -33.36530      -20.26030       -4.57380
C        -33.75160      -19.47940       -2.54920
H        -34.34050      -18.58540       -2.69560
C        -33.34930      -20.01260       -1.27260
C        -33.67470      -19.43740       -0.00790
N        -32.62130      -21.15660        1.42310
N        -30.93950      -23.56120        1.42360
N        -30.93920      -23.56070       -1.44020
N        -32.62100      -21.15610       -1.43930
Zn       -31.79750      -22.36760       -0.00820
H        -31.90980      -22.44680        4.48130
H        -31.90880      -22.44520       -4.49780
C        -28.76370      -26.17870       -0.00850
C        -27.90780      -27.07550       -0.00860
C        -26.96500      -28.01750       -0.00860
C        -26.06810      -28.87340       -0.00870
C        -24.52050      -30.22780        1.26330
C        -25.09000      -29.87590        2.53810
H        -25.95630      -29.24710        2.68480
C        -24.33530      -30.50320        3.48710
H        -24.46220      -30.48260        4.56160
C        -23.30410      -31.22060        2.78560
C        -22.29550      -31.96420        3.39400
C        -21.23470      -32.63910        2.78120
C        -20.19450      -33.34020        3.48350
H        -20.12870      -33.44940        4.55810
C        -19.33780      -33.82000        2.53390
H        -18.43860      -34.40090        2.68080
C        -19.87140      -33.41830        1.25900
C        -19.28660      -33.73440       -0.00850
C        -19.87110      -33.41800       -1.27610
C        -19.33720      -33.81930       -2.55100
H        -18.43800      -34.40010       -2.69780
C        -20.19370      -33.33930       -3.50070
H        -20.12760      -33.44810       -4.57520
C        -21.23400      -32.63830       -2.79830
C        -22.29470      -31.96330       -3.41130
C        -23.30350      -31.21980       -2.80290
C        -24.33450      -30.50220       -3.50450
H        -24.46110      -30.48140       -4.57900
C        -25.08940      -29.87520       -2.55540
H        -25.95570      -29.24630       -2.70220
C        -24.52020      -30.22740       -1.28060
C        -25.02590      -29.79020       -0.00870
N        -23.44230      -31.04050        1.42320
N        -21.02130      -32.70300        1.42270
N        -21.02100      -32.70260       -1.43980
N        -23.44190      -31.04010       -1.44040
Zn       -22.23980      -31.88680       -0.00860
H        -22.32660      -32.01260        4.47900
H        -22.32560      -32.01130       -4.49630
C        -18.05240      -34.39080       -0.00840
C        -16.93950      -34.92510       -0.00840
C        -15.71790      -35.47860       -0.00830
C        -14.58230      -35.96180       -0.00820
C        -12.65290      -36.69120        1.25840
C        -13.30530      -36.54380        2.53540
H        -14.33250      -36.24200        2.68140
C        -12.38240      -36.87340        3.48480
H        -12.50660      -36.88970        4.55960
C        -11.17030      -37.20640        2.78320
C         -9.96830      -37.56610        3.39700
C         -8.74820      -37.84980        2.78550
C         -7.53000      -38.16270        3.48680
H         -7.43040      -38.23920        4.56170
C         -6.56520      -38.33370        2.53780
H         -5.52370      -38.58150        2.68390
C         -7.20490      -38.13700        1.26070
C         -6.54910      -38.24370       -0.00760
C         -7.20470      -38.13670       -1.27600
C         -6.56460      -38.33320       -2.55290
H         -5.52310      -38.58090       -2.69880
C         -7.52920      -38.16190       -3.50220
H         -7.42940      -38.23820       -4.57700
C         -8.74750      -37.84920       -2.80100
C         -9.96760      -37.56530       -3.41270
C        -11.16970      -37.20580       -2.79910
C        -12.38160      -36.87270       -3.50090
H        -12.50560      -36.88870       -4.57580
C        -13.30470      -36.54330       -2.55170
H        -14.33190      -36.24140       -2.69790
C        -12.65270      -36.69090       -1.27450
C        -13.27400      -36.46080       -0.00810
N        -11.36030      -37.09270        1.42350
N         -8.52470      -37.84480        1.42390
N         -8.52440      -37.84450       -1.43940
N        -11.35990      -37.09240       -1.43940
Zn        -9.94810      -37.48760       -0.00790
H         -9.98230      -37.61500        4.48210
H         -9.98120      -37.61400       -4.49790
C         -5.16950      -38.45450       -0.00740
C         -3.94110      -38.59500       -0.00730
C         -2.60900      -38.71570       -0.00710
C         -1.37510      -38.79960       -0.00690
C          0.68400      -38.85020        1.26280
C          0.02130      -38.93980        2.53750
H         -1.04710      -39.00580        2.68410
C          1.00300      -38.94220        3.48700
H          0.89190      -39.00600        4.56150
C          2.25400      -38.84010        2.78520
C          3.50760      -38.77170        3.39640
C          4.75300      -38.61740        2.78640
C          6.00250      -38.49680        3.48850
H          6.12280      -38.54030        4.56300
C          6.96830      -38.32050        2.53940
H          8.03160      -38.19650        2.68640
C          6.30040      -38.34900        1.26450
C          6.95460      -38.21740       -0.00550
C          6.30080      -38.34870       -1.27590
C          6.96920      -38.31990       -2.55050
H          8.03240      -38.19590       -2.69710
C          6.00360      -38.49600       -3.50000
H          6.12420      -38.53930       -4.57450
C          4.75390      -38.61680       -2.79830
C          3.50870      -38.77100       -3.40870
C          2.25490      -38.83960       -2.79790
C          1.00410      -38.94150       -3.50020
H          0.89330      -39.00500       -4.57470
C          0.02220      -38.93930       -2.55090
H         -1.04630      -39.00520       -2.69790
C          0.68440      -38.84990       -1.27610
C          0.01800      -38.83710       -0.00670
N          2.03530      -38.79040        1.42510
N          4.96060      -38.52920        1.42570
N          4.96100      -38.52890       -1.43750
N          2.03570      -38.79010       -1.43790
Zn         3.49930      -38.67660       -0.00610
H          3.51220      -38.82900        4.48140
H          3.51370      -38.82800       -4.49370
C          8.31700      -37.93270       -0.00530
C          9.51710      -37.63010       -0.00510
C         10.80500      -37.27450       -0.00480
C         11.98970      -36.91710       -0.00460
C         13.93460      -36.24240        1.26500
C         13.34030      -36.55150        2.54180
H         12.36020      -36.98250        2.68750
C         14.25860      -36.21050        3.49100
H         14.17420      -36.30430        4.56570
C         15.40100      -35.68350        2.79010
C         16.54960      -35.18560        3.40110
C         17.66810      -34.61520        2.78690
C         18.80010      -34.06990        3.48900
H         18.92480      -34.06360        4.56380
C         19.64910      -33.57960        2.53970
H         20.60520      -33.09800        2.68610
C         19.03450      -33.84170        1.26260
C         19.60400      -33.50410       -0.00310
C         19.03480      -33.84140       -1.26900
C         19.64980      -33.57890       -2.54590
H         20.60600      -33.09730       -2.69190
C         18.80100      -34.06890       -3.49540
H         18.92610      -34.06230       -4.57030
C         17.66890      -34.61440       -2.79380
C         16.55050      -35.18460       -3.40850
C         15.40180      -35.68270       -2.79800
C         14.25960      -36.20960       -3.49930
H         14.17550      -36.30310       -4.57410
C         13.34100      -36.55080       -2.55050
H         12.36100      -36.98170       -2.69660
C         13.93490      -36.24200       -1.27340
C         13.30790      -36.46440       -0.00430
N         15.17980      -35.71830        1.42770
N         17.83440      -34.46940        1.42790
N         17.83480      -34.46900       -1.43480
N         15.18020      -35.71790       -1.43570
Zn        16.51680      -35.11100       -0.00370
H         16.57240      -35.23130        4.48620
H         16.57370      -35.23010       -4.49370
C         20.80330      -32.77810       -0.00280
C         21.83330      -32.09970       -0.00250
C         22.93710      -31.33560       -0.00230
C         23.93570      -30.61120       -0.00200
C         25.55180      -29.32840        1.26530
C         25.09740      -29.81810        2.54020
H         24.31570      -30.54940        2.68680
C         25.85470      -29.19340        3.49010
H         25.80880      -29.31220        4.56460
C         26.75400      -28.31880        2.78790
C         27.67820      -27.46570        3.40180
C         28.53840      -26.55520        2.79430
C         29.42580      -25.66580        3.49600
H         29.54680      -25.62320        4.57050
C         30.05720      -24.91450        2.54720
H         30.79790      -24.14170        2.69420
C         29.55930      -25.36190        1.27220
C         29.97920      -24.84090       -0.00020
C         29.55970      -25.36150       -1.27280
C         30.05800      -24.91370       -2.54760
H         30.79880      -24.14090       -2.69410
C         29.42690      -25.66480       -3.49680
H         29.54820      -25.62180       -4.57120
C         28.53930      -26.55430       -2.79560
C         27.67930      -27.46470       -3.40370
C         26.75490      -28.31800       -2.79030
C         25.85590      -29.19240       -3.49300
H         25.81020      -29.31080       -4.56770
C         25.09820      -29.81730       -2.54360
H         24.31660      -30.54860       -2.69060
C         25.55220      -29.32800       -1.26840
C         25.03390      -29.74350       -0.00170
N         26.55660      -28.41960        1.42990
N         28.64300      -26.35280        1.43130
N         28.64340      -26.35240       -1.43250
N         26.55700      -28.41910       -1.43250
Zn        27.61040      -27.40000       -0.00090
H         27.71660      -27.50810        4.48680
H         27.71810      -27.50670       -4.48870
C         30.84020      -23.75370        0.00010
C         31.57050      -22.75100        0.00040
C         32.32960      -21.65680        0.00070
C         33.01210      -20.62110        0.00090
