# Supplementary material for: An 18-Porphyrin Nanoring at the Size Limit for Global Aromaticity
Source: J Am Chem Soc. 2025 Aug 28;147(36):32840–50. doi: 10.1021/jacs.5c09149 (PMC12426941; doi:10.1021/jacs.5c09149)
Supplement: Supplementary file 2 [file ja5c09149_si_002.zip › c-P18 ms xyz coordinates/c-P18 B3LYP xyz for NICS/c-P18 plus14.xyz]

702
c-P18 14+ oxidation state B3LYP/6-31g(d)
C         38.88270        0.31690        1.27170
C         38.96060       -0.34790        2.54740
H         39.01740       -1.41720        2.69210
C         38.96390        0.63180        3.49750
H         39.01970        0.51930        4.57230
C         38.87470        1.88570        2.79720
C         38.81240        3.13760        3.40980
C         38.67290        4.38330        2.79730
C         38.55950        5.63530        3.49760
H         38.59650        5.75530        4.57240
C         38.39890        6.60180        2.54750
H         38.28320        7.66630        2.69230
C         38.42870        5.93320        1.27180
C         38.31000        6.58640        0.00420
C         38.42890        5.93320       -1.26340
C         38.39930        6.60200       -2.53900
H         38.28350        7.66650       -2.68380
C         38.55990        5.63550       -3.48920
H         38.59710        5.75550       -4.56400
C         38.67320        4.38350       -2.78890
C         38.81280        3.13780       -3.40150
C         38.87510        1.88590       -2.78890
C         38.96430        0.63200       -3.48930
H         39.02030        0.51950       -4.56410
C         38.96100       -0.34780       -2.53920
H         39.01770       -1.41710       -2.68400
C         38.88280        0.31690       -1.26350
C         38.87030       -0.34690        0.00410
N         38.83140        1.66850        1.43650
N         38.59520        4.59090        1.43650
N         38.59540        4.59100       -1.42810
N         38.83160        1.66850       -1.42820
Zn        38.73020        3.13110        0.00420
H         38.86160        3.14160        4.49510
H         38.86220        3.14180       -4.48670
C         38.04610        7.95740        0.00420
C         37.76350        9.15970        0.00420
C         37.42550       10.45530        0.00420
C         37.08470       11.64240        0.00420
C         36.42970       13.59570        1.27170
C         36.73040       12.99770        2.54740
H         37.14940       12.01230        2.69230
C         36.39820       13.91950        3.49750
H         36.48920       13.83290        4.57230
C         35.88560       15.06720        2.79720
C         35.39870       16.22230        3.40970
C         34.84150       17.34510        2.79710
C         34.30660       18.48280        3.49730
H         34.30030       18.60820        4.57210
C         33.82510       19.33600        2.54710
H         33.35220       20.29670        2.69190
C         34.08190       18.71780        1.27150
C         33.74680       19.29090        0.00390
C         34.08210       18.71780       -1.26370
C         33.82550       19.33600       -2.53940
H         33.35260       20.29660       -2.68420
C         34.30720       18.48270       -3.48950
H         34.30100       18.60820       -4.56430
C         34.84190       17.34500       -2.78910
C         35.39920       16.22220       -3.40160
C         35.88600       15.06720       -2.78900
C         36.39880       13.91940       -3.48930
H         36.48990       13.83280       -4.56410
C         36.73080       12.99760       -2.53910
H         37.14980       12.01230       -2.68380
C         36.42990       13.59560       -1.26340
C         36.64520       12.96760        0.00420
N         35.91920       14.84820        1.43640
N         34.69750       17.51350        1.43630
N         34.69770       17.51350       -1.42840
N         35.91940       14.84810       -1.42820
Zn        35.32380       16.18780        0.00400
H         35.44360       16.24300        4.49490
H         35.44430       16.24290       -4.48690
C         33.02980       20.48890        0.00380
C         32.35290       21.52200        0.00370
C         31.59200       22.62370        0.00360
C         30.86570       23.62260        0.00360
C         29.58170       25.23380        1.27100
C         30.06890       24.77490        2.54670
H         30.79990       23.99250        2.69160
C         29.44130       25.52740        3.49680
H         29.55640       25.47720        4.57160
C         28.56680       26.43040        2.79640
C         27.71400       27.34900        3.40880
C         26.80620       28.21330        2.79620
C         25.91420       29.09920        3.49640
H         25.86540       29.21500        4.57120
C         25.16980       29.73610        2.54610
H         24.39670       30.47700        2.69080
C         25.62270       29.24310        1.27050
C         25.11180       29.66690        0.00290
C         25.62290       29.24300       -1.26460
C         25.17030       29.73600       -2.54040
H         24.39710       30.47680       -2.68520
C         25.91480       29.09900       -3.49040
H         25.86620       29.21480       -4.56520
C         26.80660       28.21310       -2.79000
C         27.71460       27.34880       -3.40250
C         28.56730       26.43020       -2.78980
C         29.44190       25.52720       -3.49000
H         29.55720       25.47700       -4.56480
C         30.06930       24.77470       -2.53980
H         30.80030       23.99230       -2.68450
C         29.58200       25.23370       -1.26420
C         29.99910       24.71740        0.00350
N         28.67340       26.23600        1.43560
N         26.61330       28.32220        1.43540
N         26.61350       28.32210       -1.42930
N         28.67370       26.23590       -1.42900
Zn        27.65540       27.29090        0.00320
H         27.74910       27.38390        4.49410
H         27.74990       27.38360       -4.48770
C         24.02820       30.54730        0.00280
C         23.03870       31.28650        0.00270
C         21.94690       32.06150        0.00250
C         20.92270       32.75180        0.00240
C         19.16530       33.82690        1.26990
C         19.78000       33.56220        2.54560
H         20.73440       33.07680        2.69050
C         18.93310       34.05490        3.49570
H         19.05840       34.04710        4.57050
C         17.80250       34.60450        2.79530
C         16.68710       35.17640        3.40770
C         15.53850       35.67820        2.79510
C         14.39750       36.20600        3.49530
H         14.31200       36.29810        4.57010
C         13.48020       36.55000        2.54510
H         12.50040       36.98200        2.68980
C         14.07430       36.24140        1.26940
C         13.44930       36.46500        0.00180
C         14.07450       36.24140       -1.26570
C         13.48050       36.54990       -2.54140
H         12.50080       36.98180       -2.68630
C         14.39800       36.20580       -3.49150
H         14.31270       36.29790       -4.56630
C         15.53890       35.67810       -2.79110
C         16.68750       35.17620       -3.40350
C         17.80290       34.60440       -2.79090
C         18.93360       34.05470       -3.49110
H         19.05900       34.04690       -4.56590
C         19.78040       33.56210       -2.54090
H         20.73480       33.07670       -2.68560
C         19.16550       33.82690       -1.26530
C         19.73410       33.48430        0.00230
N         17.96910       34.45820        1.43450
N         15.32000       35.71460        1.43430
N         15.32020       35.71450       -1.43030
N         17.96930       34.45820       -1.43010
Zn        16.65190       35.10160        0.00210
H         16.70820       35.22110        4.49300
H         16.70880       35.22090       -4.48880
C         12.12990       36.92200        0.00170
C         10.94740       37.27830        0.00160
C          9.65640       37.63340        0.00150
C          8.45790       37.93190        0.00140
C          6.43880       38.34150        1.26880
C          7.10700       38.30290        2.54460
H          8.16990       38.17300        2.68940
C          6.14260       38.47630        3.49460
H          6.26300       38.51190        4.56940
C          4.89230       38.60630        2.79420
C          3.64850       38.76230        3.40660
C          2.39760       38.84130        2.79400
C          1.14490       38.94710        3.49410
H          1.03310       39.00450        4.56900
C          0.16530       38.95670        2.54390
H         -0.90320       39.02760        2.68860
C          0.82910       38.86980        1.26830
C          0.16530       38.86620        0.00070
C          0.82930       38.86980       -1.26680
C          0.16570       38.95660       -2.54260
H         -0.90270       39.02750       -2.68750
C          1.14550       38.94690       -3.49260
H          1.03390       39.00430       -4.56750
C          2.39810       38.84110       -2.79220
C          3.64910       38.76220       -3.40460
C          4.89280       38.60610       -2.79200
C          6.14320       38.47610       -3.49220
H          6.26380       38.51160       -4.56700
C          7.10740       38.30280       -2.54200
H          8.17030       38.17290       -2.68670
C          6.43910       38.34140       -1.26630
C          7.09050       38.21390        0.00130
N          5.09890       38.52570        1.43340
N          2.17990       38.80070        1.43320
N          2.18010       38.80060       -1.43150
N          5.09920       38.52570       -1.43120
Zn         3.64110       38.67990        0.00100
H          3.65310       38.81160        4.49190
H          3.65390       38.81140       -4.48990
C         -1.23070       38.84450        0.00060
C         -2.46380       38.77500        0.00040
C         -3.79840       38.66730        0.00030
C         -5.02670       38.53800        0.00020
C         -7.06420       38.23240        1.26750
C         -6.42320       38.42470        2.54330
H         -5.38000       38.66610        2.68820
C         -7.38880       38.25790        3.49330
H         -7.28780       38.33250        4.56810
C         -8.60810       37.95250        2.79280
C         -9.83030       37.67390        3.40520
C        -11.03280       37.32030        2.79260
C        -12.24620       36.99140        3.49270
H        -12.37090       37.00710        4.56750
C        -13.17000       36.66550        2.54250
H        -14.19830       36.36680        2.68720
C        -12.51650       36.81080        1.26690
C        -13.13900       36.58040       -0.00080
C        -12.51620       36.81070       -1.26830
C        -13.16940       36.66540       -2.54400
H        -14.19770       36.36670       -2.68890
C        -12.24530       36.99130       -3.49410
H        -12.36980       37.00690       -4.56890
C        -11.03210       37.32020       -2.79360
C         -9.82940       37.67370       -3.40600
C         -8.60740       37.95240       -2.79330
C         -7.38790       38.25780       -3.49350
H         -7.28670       38.33230       -4.56830
C         -6.42260       38.42460       -2.54320
H         -5.37930       38.66600       -2.68790
C         -7.06390       38.23240       -1.26760
C         -6.40820       38.33540        0.00000
N         -8.38640       37.94740        1.43210
N        -11.22350       37.20770        1.43180
N        -11.22310       37.20760       -1.43290
N         -8.38600       37.94740       -1.43250
Zn        -9.80900       37.59380       -0.00040
H         -9.84290       37.72180        4.49050
H         -9.84180       37.72160       -4.49130
C        -14.44340       36.08260       -0.00090
C        -15.57840       35.59560       -0.00100
C        -16.79570       35.03790       -0.00120
C        -17.90570       34.49630       -0.00130
C        -19.71570       33.51230        1.26600
C        -19.17920       33.91230        2.54180
H        -18.28150       34.49610        2.68670
C        -20.02950       33.42530        3.49180
H        -19.96010       33.53000        4.56660
C        -21.07070       32.72110        2.79140
C        -22.12380       32.04120        3.40380
C        -23.13280       31.29750        2.79110
C        -24.16040       30.57340        3.49130
H        -24.28310       30.54550        4.56610
C        -24.91710       29.95100        2.54110
H        -25.78110       29.31850        2.68580
C        -24.35260       30.31110        1.26550
C        -24.85870       29.88150       -0.00220
C        -24.35230       30.31100       -1.26970
C        -24.91640       29.95090       -2.54540
H        -25.78040       29.31840       -2.69030
C        -24.15950       30.57330       -3.49550
H        -24.28190       30.54540       -4.57030
C        -23.13210       31.29740       -2.79500
C        -22.12300       32.04110       -3.40750
C        -21.07000       32.72110       -2.79480
C        -20.02860       33.42520       -3.49500
H        -19.95900       33.52990       -4.56980
C        -19.17850       33.91220       -2.54470
H        -18.28080       34.49600       -2.68940
C        -19.71540       33.51230       -1.26910
C        -19.13450       33.83340       -0.00150
N        -20.86060       32.79220        1.43060
N        -23.27350       31.12640        1.43040
N        -23.27310       31.12630       -1.43430
N        -20.86030       32.79210       -1.43400
Zn       -22.07640       31.97310       -0.00180
H        -22.15210       32.08200        4.48910
H        -22.15100       32.08180       -4.49270
C        -25.91420       28.96750       -0.00230
C        -26.81410       28.12160       -0.00240
C        -27.76710       27.18110       -0.00250
C        -28.62480       26.29250       -0.00260
C        -29.98900       24.74870        1.26480
C        -29.62170       25.30820        2.54060
H        -28.97790       26.16380        2.68540
C        -30.25410       24.55970        3.49060
H        -30.22470       24.68190        4.56550
C        -30.99160       23.54180        2.79020
C        -31.74860       22.54260        3.40270
C        -32.44230       21.49870        2.79010
C        -33.16020       20.46670        3.49030
H        -33.26590       20.39860        4.56510
C        -33.65830       19.62300        2.54010
H        -34.25380       18.73310        2.68480
C        -33.25110       20.15440        1.26450
C        -33.57970       19.57760       -0.00310
C        -33.25080       20.15440       -1.27070
C        -33.65770       19.62300       -2.54640
H        -34.25320       18.73310       -2.69130
C        -33.15930       20.46660       -3.49650
H        -33.26470       20.39850       -4.57130
C        -32.44160       21.49860       -2.79610
C        -31.74770       22.54260       -3.40860
C        -30.99090       23.54170       -2.79590
C        -30.25320       24.55970       -3.49610
H        -30.22360       24.68180       -4.57100
C        -29.62110       25.30810       -2.54590
H        -28.97720       26.16370       -2.69070
C        -29.98870       24.74870       -1.27030
C        -29.55270       25.24920       -0.00270
N        -30.81850       23.68030        1.42950
N        -32.51590       21.28970        1.42930
N        -32.51560       21.28970       -1.43530
N        -30.81810       23.68030       -1.43510
Zn       -31.68080       22.49470       -0.00290
H        -31.78910       22.57130        4.48800
H        -31.78800       22.57120       -4.49380
C        -34.25890       18.35770       -0.00320
C        -34.81520       17.25500       -0.00330
C        -35.38910       16.04530       -0.00330
C        -35.89130       14.91700       -0.00340
C        -36.64540       12.99980        1.26410
C        -36.49150       13.65120        2.53980
H        -36.17910       14.67540        2.68460
C        -36.82990       12.73170        3.48990
H        -36.84410       12.85650        4.56470
C        -37.17500       11.52290        2.78950
C        -37.54480       10.32520        3.40200
C        -37.83970        9.10690        2.78940
C        -38.16160        7.89170        3.48970
H        -38.23770        7.79160        4.56450
C        -38.34120        6.92860        2.53950
H        -38.59660        5.88870        2.68430
C        -38.14020        7.56710        1.26380
C        -38.25180        6.91270       -0.00370
C        -38.13990        7.56710       -1.27130
C        -38.34050        6.92860       -2.54700
H        -38.59590        5.88870       -2.69180
C        -38.16070        7.89170       -3.49710
H        -38.23650        7.79170       -4.57190
C        -37.83900        9.10700       -2.79680
C        -37.54390       10.32520       -3.40930
C        -37.17430       11.52290       -2.79670
C        -36.82900       12.73170       -3.49690
H        -36.84300       12.85650       -4.57170
C        -36.49090       13.65120       -2.54670
H        -36.17840       14.67540       -2.69150
C        -36.64510       12.99980       -1.27110
C        -36.40650       13.61930       -0.00350
N        -37.05970       11.71220        1.42880
N        -37.83750        8.88530        1.42860
N        -37.83710        8.88530       -1.43600
N        -37.05930       11.71230       -1.43590
Zn       -37.46460       10.30330       -0.00360
H        -37.59270       10.33830        4.48730
H        -37.59150       10.33840       -4.49450
C        -38.47280        5.53410       -0.00380
C        -38.61850        4.30760       -0.00380
C        -38.74410        2.97460       -0.00380
C        -38.83000        1.74250       -0.00390
C        -38.88280       -0.31700        1.26360
C        -38.96100        0.34780        2.53930
H        -39.01780        1.41710        2.68410
C        -38.96440       -0.63200        3.48940
H        -39.02050       -0.51950        4.56430
C        -38.87520       -1.88590        2.78910
C        -38.81290       -3.13780        3.40160
C        -38.67330       -4.38350        2.78910
C        -38.56000       -5.63550        3.48940
H        -38.59730       -5.75550        4.56420
C        -38.39930       -6.60200        2.53920
H        -38.28360       -7.66650        2.68400
C        -38.42890       -5.93320        1.26360
C        -38.30990       -6.58640       -0.00400
C        -38.42850       -5.93320       -1.27160
C        -38.39870       -6.60180       -2.54730
H        -38.28290       -7.66630       -2.69210
C        -38.55910       -5.63530       -3.49740
H        -38.59610       -5.75530       -4.57220
C        -38.67260       -4.38330       -2.79710
C        -38.81200       -3.13760       -3.40960
C        -38.87450       -1.88570       -2.79700
C        -38.96350       -0.63180       -3.49730
H        -39.01930       -0.51930       -4.57220
C        -38.96040        0.34790       -2.54720
H        -39.01710        1.41720       -2.69200
C        -38.88250       -0.31690       -1.27150
C        -38.87020        0.34690       -0.00390
N        -38.83160       -1.66850        1.42840
N        -38.59540       -4.59100        1.42830
N        -38.59500       -4.59090       -1.43630
N        -38.83120       -1.66850       -1.43630
Zn       -38.73010       -3.13110       -0.00400
H        -38.86240       -3.14180        4.48690
H        -38.86120       -3.14160       -4.49490
C        -38.04600       -7.95740       -0.00400
C        -37.76340       -9.15970       -0.00400
C        -37.42540      -10.45530       -0.00400
C        -37.08470      -11.64240       -0.00400
C        -36.42990      -13.59570        1.26360
C        -36.73090      -12.99770        2.53930
H        -37.14990      -12.01240        2.68410
C        -36.39890      -13.91960        3.48950
H        -36.49010      -13.83300        4.56430
C        -35.88610      -15.06730        2.78920
C        -35.39940      -16.22240        3.40180
C        -34.84210      -17.34520        2.78930
C        -34.30740      -18.48290        3.48960
H        -34.30130      -18.60840        4.56440
C        -33.82570      -19.33610        2.53950
H        -33.35280      -20.29680        2.68440
C        -34.08220      -18.71790        1.26380
C        -33.74690      -19.29090       -0.00370
C        -34.08180      -18.71780       -1.27130
C        -33.82500      -19.33600       -2.54700
H        -33.35210      -20.29670       -2.69170
C        -34.30640      -18.48270       -3.49710
H        -34.30010      -18.60810       -4.57200
C        -34.84130      -17.34500       -2.79690
C        -35.39850      -16.22220       -3.40950
C        -35.88540      -15.06720       -2.79700
C        -36.39800      -13.91940       -3.49730
H        -36.48890      -13.83280       -4.57220
C        -36.73020      -12.99760       -2.54720
H        -37.14920      -12.01220       -2.69200
C        -36.42960      -13.59560       -1.27150
C        -36.64510      -12.96770       -0.00390
N        -35.91950      -14.84820        1.42840
N        -34.69780      -17.51350        1.42850
N        -34.69740      -17.51350       -1.43610
N        -35.91910      -14.84810       -1.43620
Zn       -35.32370      -16.18790       -0.00380
H        -35.44450      -16.24310        4.48700
H        -35.44330      -16.24280       -4.49480
C        -33.02990      -20.48900       -0.00360
C        -32.35290      -21.52200       -0.00360
C        -31.59210      -22.62380       -0.00350
C        -30.86570      -23.62270       -0.00340
C        -29.58210      -25.23390        1.26420
C        -30.06950      -24.77500        2.53990
H        -30.80050      -23.99260        2.68460
C        -29.44220      -25.52750        3.49010
H        -29.55750      -25.47730        4.56490
C        -28.56750      -26.43050        2.78980
C        -27.71480      -27.34910        3.40250
C        -26.80680      -28.21340        2.79000
C        -25.91500      -29.09930        3.49040
H        -25.86640      -29.21510        4.56520
C        -25.17040      -29.73620        2.54030
H        -24.39730      -30.47710        2.68520
C        -25.62300      -29.24320        1.26460
C        -25.11180      -29.66690       -0.00290
C        -25.62270      -29.24310       -1.27050
C        -25.16970      -29.73600       -2.54620
H        -24.39660      -30.47680       -2.69090
C        -25.91410      -29.09900       -3.49640
H        -25.86520      -29.21480       -4.57120
C        -26.80600      -28.21310       -2.79620
C        -27.71380      -27.34890       -3.40880
C        -28.56670      -26.43020       -2.79630
C        -29.44120      -25.52720       -3.49670
H        -29.55620      -25.47700       -4.57150
C        -30.06880      -24.77480       -2.54660
H        -30.79980      -23.99230       -2.69150
C        -29.58170      -25.23380       -1.27090
C        -29.99920      -24.71740       -0.00340
N        -28.67380      -26.23600        1.42910
N        -26.61360      -28.32220        1.42930
N        -26.61320      -28.32210       -1.43540
N        -28.67340      -26.23590       -1.43560
Zn       -27.65550      -27.29090       -0.00320
H        -27.75010      -27.38400        4.48770
H        -27.74890      -27.38360       -4.49410
C        -24.02820      -30.54740       -0.00280
C        -23.03870      -31.28650       -0.00270
C        -21.94690      -32.06160       -0.00260
C        -20.92280      -32.75190       -0.00250
C        -19.16560      -33.82700        1.26520
C        -19.78050      -33.56240        2.54090
H        -20.73500      -33.07700        2.68560
C        -18.93370      -34.05510        3.49110
H        -19.05930      -34.04730        4.56590
C        -17.80310      -34.60470        2.79090
C        -16.68770      -35.17660        3.40350
C        -15.53900      -35.67840        2.79110
C        -14.39820      -36.20610        3.49150
H        -14.31290      -36.29830        4.56630
C        -13.48070      -36.55020        2.54140
H        -12.50090      -36.98210        2.68630
C        -14.07450      -36.24150        1.26570
C        -13.44930      -36.46510       -0.00180
C        -14.07420      -36.24130       -1.26940
C        -13.48010      -36.54980       -2.54510
H        -12.50020      -36.98170       -2.68980
C        -14.39730      -36.20570       -3.49530
H        -14.31180      -36.29770       -4.57010
C        -15.53840      -35.67800       -2.79510
C        -16.68690      -35.17610       -3.40780
C        -17.80240      -34.60430       -2.79530
C        -18.93290      -34.05460       -3.49570
H        -19.05810      -34.04670       -4.57060
C        -19.77990      -33.56200       -2.54570
H        -20.73430      -33.07660       -2.69050
C        -19.16530      -33.82690       -1.26990
C        -19.73410      -33.48440       -0.00240
N        -17.96940      -34.45830        1.43010
N        -15.32030      -35.71470        1.43030
N        -15.31990      -35.71450       -1.43430
N        -17.96910      -34.45810       -1.43460
Zn       -16.65190      -35.10160       -0.00210
H        -16.70910      -35.22130        4.48880
H        -16.70800      -35.22070       -4.49300
C        -12.13000      -36.92200       -0.00170
C        -10.94740      -37.27830       -0.00160
C         -9.65640      -37.63340       -0.00150
C         -8.45790      -37.93190       -0.00130
C         -6.43910      -38.34160        1.26640
C         -7.10750      -38.30310        2.54200
H         -8.17040      -38.17320        2.68670
C         -6.14330      -38.47660        3.49220
H         -6.26390      -38.51220        4.56700
C         -4.89280      -38.60650        2.79200
C         -3.64920      -38.76260        3.40470
C         -2.39810      -38.84150        2.79230
C         -1.14560      -38.94730        3.49270
H         -1.03390      -39.00480        4.56750
C         -0.16580      -38.95700        2.54260
H          0.90270      -39.02790        2.68750
C         -0.82930      -38.87000        1.26690
C         -0.16530      -38.86620       -0.00060
C         -0.82910      -38.86970       -1.26820
C         -0.16530      -38.95650       -2.54390
H          0.90320      -39.02740       -2.68860
C         -1.14490      -38.94670       -3.49410
H         -1.03300      -39.00400       -4.56890
C         -2.39760      -38.84100       -2.79390
C         -3.64850      -38.76200       -3.40660
C         -4.89230      -38.60600       -2.79410
C         -6.14260      -38.47600       -3.49460
H         -6.26300      -38.51140       -4.56940
C         -7.10700      -38.30260       -2.54450
H         -8.16980      -38.17270       -2.68940
C         -6.43880      -38.34130       -1.26880
C         -7.09050      -38.21390       -0.00120
N         -5.09920      -38.52580        1.43130
N         -2.18010      -38.80080        1.43150
N         -2.17980      -38.80050       -1.43310
N         -5.09890      -38.52560       -1.43340
Zn        -3.64110      -38.67990       -0.00090
H         -3.65390      -38.81200        4.49000
H         -3.65300      -38.81120       -4.49190
C          1.23070      -38.84460       -0.00050
C          2.46380      -38.77510       -0.00030
C          3.79840      -38.66730       -0.00020
C          5.02670      -38.53810       -0.00010
C          7.06390      -38.23260        1.26760
C          6.42270      -38.42490        2.54330
H          5.37940      -38.66640        2.68790
C          7.38810      -38.25820        3.49350
H          7.28690      -38.33290        4.56830
C          8.60750      -37.95270        2.79330
C          9.82960      -37.67410        3.40590
C         11.03220      -37.32050        2.79350
C         12.24550      -36.99160        3.49390
H         12.37000      -37.00740        4.56880
C         13.16950      -36.66570        2.54390
H         14.19780      -36.36700        2.68880
C         12.51620      -36.81090        1.26820
C         13.13890      -36.58030        0.00070
C         12.51640      -36.81060       -1.26700
C         13.16990      -36.66520       -2.54260
H         14.19820      -36.36640       -2.68730
C         12.24600      -36.99100       -3.49280
H         12.37070      -37.00660       -4.56760
C         11.03260      -37.32000       -2.79260
C          9.83010      -37.67350       -3.40530
C          8.60790      -37.95220       -2.79290
C          7.38860      -38.25760       -3.49330
H          7.28760      -38.33200       -4.56810
C          6.42300      -38.42450       -2.54330
H          5.37980      -38.66590       -2.68810
C          7.06410      -38.23230       -1.26750
C          6.40810      -38.33540        0.00000
N          8.38610      -37.94750        1.43250
N         11.22320      -37.20780        1.43280
N         11.22340      -37.20750       -1.43190
N          8.38630      -37.94730       -1.43210
Zn         9.80900      -37.59380        0.00030
H          9.84200      -37.72210        4.49120
H          9.84270      -37.72130       -4.49060
C         14.44340      -36.08260        0.00080
C         15.57840      -35.59560        0.00090
C         16.79560      -35.03780        0.00110
C         17.90560      -34.49620        0.00120
C         19.71540      -33.51230        1.26890
C         19.17870      -33.91240        2.54450
H         18.28100      -34.49620        2.68920
C         20.02880      -33.42550        3.49480
H         19.95930      -33.53030        4.56960
C         21.07020      -32.72130        2.79460
C         22.12320      -32.04140        3.40720
C         23.13220      -31.29760        2.79480
C         24.15970      -30.57350        3.49520
H         24.28220      -30.54580        4.57010
C         24.91650      -29.95110        2.54520
H         25.78050      -29.31860        2.69010
C         24.35230      -30.31110        1.26940
C         24.85860      -29.88140        0.00190
C         24.35250      -30.31090       -1.26570
C         24.91680      -29.95070       -2.54130
H         25.78080      -29.31820       -2.68600
C         24.16010      -30.57290       -3.49150
H         24.28270      -30.54500       -4.56640
C         23.13250      -31.29720       -2.79140
C         22.12350      -32.04080       -3.40400
C         21.07050      -32.72080       -2.79160
C         20.02920      -33.42490       -3.49200
H         19.95970      -33.52950       -4.56680
C         19.17890      -33.91200       -2.54200
H         18.28130      -34.49570       -2.68690
C         19.71560      -33.51210       -1.26620
C         19.13440      -33.83330        0.00130
N         20.86030      -32.79220        1.43380
N         23.27310      -31.12640        1.43410
N         23.27330      -31.12620       -1.43060
N         20.86050      -32.79190       -1.43080
Zn        22.07640      -31.97300        0.00160
H         22.15120      -32.08220        4.49250
H         22.15170      -32.08140       -4.48930
C         25.91410      -28.96740        0.00210
C         26.81400      -28.12150        0.00220
C         27.76700      -27.18100        0.00230
C         28.62470      -26.29240        0.00240
C         29.98870      -24.74870        1.27010
C         29.62120      -25.30820        2.54570
H         28.97740      -26.16380        2.69050
C         30.25340      -24.55980        3.49590
H         30.22390      -24.68200        4.57080
C         30.99110      -23.54180        2.79570
C         31.74800      -22.54270        3.40840
C         32.44180      -21.49870        2.79590
C         33.15960      -20.46680        3.49630
H         33.26510      -20.39880        4.57110
C         33.65790      -19.62310        2.54620
H         34.25340      -18.73320        2.69110
C         33.25090      -20.15440        1.27050
C         33.57970      -19.57760        0.00300
C         33.25100      -20.15430       -1.26460
C         33.65810      -19.62280       -2.54030
H         34.25360      -18.73290       -2.68500
C         33.15990      -20.46640       -3.49050
H         33.26550      -20.39820       -4.56530
C         32.44200      -21.49840       -2.79030
C         31.74820      -22.54230       -3.40290
C         30.99130      -23.54150       -2.79040
C         30.25370      -24.55940       -3.49080
H         30.22430      -24.68140       -4.56570
C         29.62140      -25.30790       -2.54080
H         28.97760      -26.16350       -2.68560
C         29.98880      -24.74850       -1.26500
C         29.55260      -25.24910        0.00250
N         30.81820      -23.68030        1.43500
N         32.51560      -21.28970        1.43520
N         32.51580      -21.28950       -1.42950
N         30.81830      -23.68020       -1.42970
Zn        31.68070      -22.49470        0.00270
H         31.78830      -22.57150        4.49360
H         31.78860      -22.57090       -4.48820
C         34.25890      -18.35770        0.00310
C         34.81520      -17.25500        0.00320
C         35.38920      -16.04530        0.00330
C         35.89130      -14.91690        0.00330
C         36.64530      -12.99990        1.27100
C         36.49110      -13.65130        2.54670
H         36.17860      -14.67550        2.69140
C         36.82940      -12.73180        3.49690
H         36.84340      -12.85670        4.57170
C         37.17460      -11.52300        2.79660
C         37.54430      -10.32540        3.40930
C         37.83930       -9.10710        2.79680
C         38.16110       -7.89190        3.49720
H         38.23690       -7.79190        4.57200
C         38.34080       -6.92870        2.54710
H         38.59620       -5.88880        2.69190
C         38.14000       -7.56720        1.27140
C         38.25190       -6.91270        0.00380
C         38.14020       -7.56700       -1.26380
C         38.34110       -6.92840       -2.53940
H         38.59650       -5.88860       -2.68410
C         38.16140       -7.89160       -3.48960
H         38.23740       -7.79140       -4.56440
C         37.83960       -9.10680       -2.78940
C         37.54460      -10.32500       -3.40200
C         37.17490      -11.52280       -2.78950
C         36.82970      -12.73150       -3.48990
H         36.84380      -12.85630       -4.56470
C         36.49140      -13.65110       -2.53980
H         36.17890      -14.67520       -2.68470
C         36.64540      -12.99970       -1.26410
C         36.40660      -13.61930        0.00340
N         37.05950      -11.71230        1.43590
N         37.83730       -8.88540        1.43600
N         37.83740       -8.88530       -1.42860
N         37.05960      -11.71220       -1.42880
Zn        37.46470      -10.30330        0.00360
H         37.59190      -10.33850        4.49450
H         37.59240      -10.33810       -4.48730
C         38.47290       -5.53410        0.00390
C         38.61860       -4.30760        0.00400
C         38.74420       -2.97460        0.00400
C         38.83010       -1.74250        0.00410
